# Supplementary material for: Kinesin superfamily protein Kif26b links Wnt5a-Ror signaling to the control of cell and tissue behaviors in vertebrates
Source: eLife. 2017 Sep 8;6:e26509. doi: 10.7554/eLife.26509 (PMC5590807; doi:10.7554/eLife.26509)
Supplement: Figure 2—source data 1. [file elife-26509-fig2-data1.xlsx]

## Sheet: Sheet1
Figure 2E - Source File
2^-ΔΔCq(t)/ 2^-ΔΔCq(0)
Kif26b	Average	Stdev	Std error	Pval between 1 and 6 hr
1hr 0.2 μg/mL Wnt5a	1.08178	0.113693	0.0401964	0.248627
6hr 0.2 μg/mL Wnt5a	1.02906	0.158436	0.0708547
Actin	Average	Stdev	Std error	Pval between 1 and 6 hr
1hr 0.2 μg/mL Wnt5a	1.03114	0.251679	0.125839	0.320126
6hr 0.2 μg/mL Wnt5a	0.965422	0.197101	0.0744973
