# Supplementary material for: Kinesin superfamily protein Kif26b links Wnt5a-Ror signaling to the control of cell and tissue behaviors in vertebrates
Source: eLife. 2017 Sep 8;6:e26509. doi: 10.7554/eLife.26509 (PMC5590807; doi:10.7554/eLife.26509)
Supplement: Figure 3—source data 1. [file elife-26509-fig3-data1.xlsx]

## Sheet: Sheet1
Figure 3C - Source File
	+Wnt5a	+Control buffer		Stdev			Std error
Time (min)	Average	Average		+Wnt5a	+Control buffer		+ Wnt5a	+Control buffer
5	481.667	463.667		32.5781	34.1516		18.809	19.7174
10	474	425.333		36.0416	29.2632		20.8087	16.8951
15	477.667	453		30.0721	28		17.3622	16.1658
30	456.667	447.667		33.2315	31.8957		19.1862	18.415
45	446	432.333		34.3948	19.0875		19.8578	11.0202
60	379.667	440.667		27.3191	22.723		15.7727	13.1191
90	295	418.333		16.0935	33.2916		9.29157	19.2209
120	244.667	393.333		20.4287	40.8697		11.7945	23.5961
180	194.333	374.333		12.5033	31.3741		7.2188	18.1138
240	172	385.667		12.1244	49.813		7	28.7595
300	161.333	375		17.1561	41.0731		9.90511	23.7136
360	160.333	371.667		19.8578	38.0044		11.4649	21.9418
