# Supplementary material for: Kinesin superfamily protein Kif26b links Wnt5a-Ror signaling to the control of cell and tissue behaviors in vertebrates
Source: eLife. 2017 Sep 8;6:e26509. doi: 10.7554/eLife.26509 (PMC5590807; doi:10.7554/eLife.26509)
Supplement: Figure 3—source data 2. [file elife-26509-fig3-data2.xlsx]

## Sheet: Sheet1
Figure 3F - Source File
	average	stdev	error
Wnt5a + DMSO	48.5667	1.823	1.05251
Wnt5a + Epoxomicin	4.38333	1.97819	1.14211
Wnt5a + PYR41	-2.5	9.57223	5.52653
Pvalue calculation	http://www.socscistatistics.com/tests/studentttest/Default2.aspx
	tval	pval
DMSO and Epoxomicin	28.4481	< .00001
DMSO and PYR41	9.07713	0.000408
