# Supplementary material for: Kinesin superfamily protein Kif26b links Wnt5a-Ror signaling to the control of cell and tissue behaviors in vertebrates
Source: eLife. 2017 Sep 8;6:e26509. doi: 10.7554/eLife.26509 (PMC5590807; doi:10.7554/eLife.26509)
Supplement: Figure 4—source data 1. [file elife-26509-fig4-data1.xlsx]

## Sheet: Sheet1
Figure 4B - Source File
	Wnt5a Only	Wnt5a Control virus	Wnt5a Shisa virus
average	49.16	44.9	25.88
standard deviation	5.88498	5.8894	7.45667
standared error	2.63184	2.63382	3.33473
n=5
Pvalue calculation	http://www.socscistatistics.com/tests/studentttest/Default2.aspx
	tval	pval
Wnt5a only and Control virus	1.40126	0.0957
Control virus and shisa virus	6.7116	2.6e-05
				Red = not significant
