# Supplementary material for: Kinesin superfamily protein Kif26b links Wnt5a-Ror signaling to the control of cell and tissue behaviors in vertebrates
Source: eLife. 2017 Sep 8;6:e26509. doi: 10.7554/eLife.26509 (PMC5590807; doi:10.7554/eLife.26509)
Supplement: Figure 4—source data 2. [file elife-26509-fig4-data2.xlsx]

## Sheet: Sheet1
Figure 4D - Source File
	avg	stdev	error
Control virus	499.444	67.8217	22.6072
Fzd1 virus	341.667	61.9053	25.2727
Fzd7 virus	318.5	32.3836	13.2206
Pvalue calculation	http://www.socscistatistics.com/tests/studentttest/Default2.aspx
	tval	pval
control virus and Fzd1	4.5628	.000266
control virus and Fzd7	6.03709	.000021
