# Supplementary material for: Kinesin superfamily protein Kif26b links Wnt5a-Ror signaling to the control of cell and tissue behaviors in vertebrates
Source: eLife. 2017 Sep 8;6:e26509. doi: 10.7554/eLife.26509 (PMC5590807; doi:10.7554/eLife.26509)
Supplement: Figure 4—source data 3. [file elife-26509-fig4-data3.xlsx]

## Sheet: Sheet1
Figure 4F - Source File
	+Control virus	+Dvl1 virus
Average	422.667	194.667
stdev	30.0222	3.21455
std error	17.3333	1.85592
Pvalue calculation	http://www.socscistatistics.com/tests/studentttest/Default2.aspx
	tval	pval
Control virus and DVL1	13.0791	9.9e-05
