# Supplementary material for: Kinesin superfamily protein Kif26b links Wnt5a-Ror signaling to the control of cell and tissue behaviors in vertebrates
Source: eLife. 2017 Sep 8;6:e26509. doi: 10.7554/eLife.26509 (PMC5590807; doi:10.7554/eLife.26509)
Supplement: Figure 5—source data 1. [file elife-26509-fig5-data1.xlsx]

## Sheet: Sheet1
Figure 5A - Source File
	Relative wound density (%)			Std error
Time elaspsed (h)	CRISPR gRNA1	CRISPR gRNA2	Control NIH/3T3	CRISPR gRNA1	CRISPR gRNA2	Control NIH/3T3
0	0	0	0	0	0	0
2	3.096	1.782	7.608	0.274201	0.208744	0.889356
4	7.198	5.588	16.56	0.683589	0.539596	1.83864
6	11.894	10.166	25.42	1.35747	0.901796	2.69433
8	16.68	14.78	33.7	1.75397	1.05328	3.6487
10	21.24	18.72	40.94	2.1379	1.14473	4.03641
12	25.4	22.38	45.96	2.5229	1.08554	4.25765
14	28.98	26.34	52.48	2.79775	1.25762	4.6502
16	32.9	30.34	57.86	2.85885	1.38622	5.04526
18	37.26	34.66	64.22	2.97466	1.61481	5.14338
20	40.3	38.06	66.88	3.21014	1.61016	5.04464
22	44.9	42.6	71.62	3.43118	1.96036	4.81824
24	48.1	46.04	75.62	3.91957	2.01261	5.11101
26	51.98	50.28	78.5	3.87884	2.29661	4.82234
28	56.04	53.7	81.62	3.83048	2.51456	4.10651
30	59.28	56.62	81.66	3.99892	2.65771	4.03071
32	62.7	59.66	83.22	4.09304	2.54216	3.9186
34	65.42	63.44	85.06	3.94327	2.7542	3.39715
36	69.86	67.52	86.84	3.8229	3.06095	3.74254
38	71.86	69.58	86.36	3.57947	2.87514	3.54973
40	75.82	73.3	87.24	3.36235	2.99666	3.46808
42	77.46	75.08	87.82	3.26567	2.91228	2.85857
44	80.38	77.1	88.84	2.98654	2.44049	3.31973
46	82.16	79.36	88.52	2.8816	2.55061	2.89489
48	83.88	81.2	88.7	2.63712	2.31538	2.86339
50	84.74	82.42	88.84	2.37078	2.08792	2.94713
52	86.12	84.84	89.2	2.12777	2.29447	3.29242
