# Supplementary material for: Kinesin superfamily protein Kif26b links Wnt5a-Ror signaling to the control of cell and tissue behaviors in vertebrates
Source: eLife. 2017 Sep 8;6:e26509. doi: 10.7554/eLife.26509 (PMC5590807; doi:10.7554/eLife.26509)
Supplement: Figure 5—source data 2. [file elife-26509-fig5-data2.xlsx]

## Sheet: Sheet1
Figure 5B - Source File
	Relative Wound Density (%)			Std error
Time elapsed (h)	Control NIH/3T3	Kif26b overexpression	Kif26b overexpression + Wnt5a	Control NIH/3T3	Kif26b overexpression	Kif26b overexpression + Wnt5a
0	0	0	0	0	0	0
1	2.873	3.949	3.052	0.311944	0.288212	0.180379
2	6.809	9.609	7.297	0.72011	0.739127	0.354904
3	11.706	16.47	12.33	1.1424	1.12279	0.522877
4	16.785	23.16	17.65	1.61426	1.3708	0.733996
5	21.53	29.16	22.62	2.03351	1.47575	0.731027
6	26.32	35.13	27.22	2.48322	1.70709	0.909478
7	30.33	40.02	31.63	2.8408	1.70474	1.05482
8	34.16	44.6	35.49	3.16616	1.94897	1.15167
9	38.03	48.89	39.23	3.43612	2.04667	1.13
10	41.15	52.92	42.71	3.66241	2.21442	1.36431
11	44.08	56.5	46.25	3.73275	2.38768	1.36821
12	47.08	60.5	49.63	4.02264	2.41464	1.49788
13	49.65	63.85	52.6	4.0508	2.54082	1.35564
14	52.42	66.62	55.24	4.2292	2.75157	1.52425
15	55.04	70	58.14	4.36238	2.71822	1.63481
16	57.58	73.22	61.24	4.42026	2.60709	1.55575
17	59.95	76.24	63.94	4.45219	2.33278	1.69789
18	62.36	78.69	66.83	4.55652	2.14303	1.67082
19	64.92	81.07	69.24	4.69773	2.0026	1.69377
20	67	83.13	71.7	4.70943	2.02864	1.78878
21	69.35	85.31	74.29	4.89535	1.9438	1.55173
22	71.58	87.29	76.59	4.70791	1.73381	1.49008
23	73.75	89.11	78.42	4.55321	1.48849	1.46104
24	75.97	90.49	80.79	4.39038	1.49928	1.31353
25	78.06	92.01	82.89	4.36008	1.27254	1.44935
26	79.6	92.93	84.42	4.32094	1.13365	1.45384
27	80.85	93.57	85.71	4.30584	0.992296	1.293
28	81.84	94.23	86.8	4.13281	0.850529	1.26145
29	83.68	94.97	88.27	3.80961	0.776788	1.19054
30	84.81	95.73	89.6	3.64858	0.772269	1.21047
31	85.75	96.05	90.4	3.49689	0.794039	1.0616
32	86.68	96.41	91.03	3.33739	0.671079	1.03834
33	87.97	96.98	91.84	3.21701	0.599709	0.985824
34	88.89	97.34	92.48	2.99506	0.487953	0.883969
35	89.59	97.49	93.15	2.82531	0.435432	0.750499
36	90.44	97.7	93.69	2.59766	0.383079	0.831324
37	91.25	97.96	94.31	2.40349	0.35616	0.686549
38	91.89	98.05	94.76	2.3188	0.391471	0.580388
39	92.59	98.15	95.12	2.15415	0.388908	0.638084
40	92.91	98.19	95.46	2.1257	0.39	0.396359
41	93.55	98.13	95.72	1.94261	0.403298	0.404538
42	93.94	98.35	96.03	1.71365	0.35107	0.408534
43	94.54	98.48	96.42	1.57404	0.275046	0.391024
44	94.8	98.43	96.56	1.5069	0.260576	0.406326
45	95.19	98.5	96.85	1.41866	0.270647	0.280179
46	95.24	98.48	96.8	1.38459	0.209524	0.309435
47	95.64	98.63	96.98	1.27234	0.209523	0.326572
48	95.82	98.55	96.95	1.13607	0.248495	0.311448
49	96.1	98.51	97.09	1.01956	0.246678	0.326496
