# Supplementary material for: Kinesin superfamily protein Kif26b links Wnt5a-Ror signaling to the control of cell and tissue behaviors in vertebrates
Source: eLife. 2017 Sep 8;6:e26509. doi: 10.7554/eLife.26509 (PMC5590807; doi:10.7554/eLife.26509)
Supplement: Figure 6—source data 1. [file elife-26509-fig6-data1.xlsx]

## Sheet: Sheet1
Figure 6B - Source File
	Normal	Mild	Strong
Uninjected	0.97093	0.0290698	0
Cas9	0.895105	0.048951	0.0559441
Wnt5a	0	0.264	0.736
Kif26b	0.348936	0.353191	0.297872
