# Supplementary material for: Kinesin superfamily protein Kif26b links Wnt5a-Ror signaling to the control of cell and tissue behaviors in vertebrates
Source: eLife. 2017 Sep 8;6:e26509. doi: 10.7554/eLife.26509 (PMC5590807; doi:10.7554/eLife.26509)
Supplement: Figure 6—source data 2. [file elife-26509-fig6-data2.xlsx]

## Sheet: Sheet1
Figure 6D - Source File
	WT	Kif26b KO
average	767.5	372.75
stdev	89.8026	74.9461
std error	63.5	37.473
Ttest
E11.5 WT vs KO	0.00446298
