# Supplementary material for: Kinesin superfamily protein Kif26b links Wnt5a-Ror signaling to the control of cell and tissue behaviors in vertebrates
Source: eLife. 2017 Sep 8;6:e26509. doi: 10.7554/eLife.26509 (PMC5590807; doi:10.7554/eLife.26509)
Supplement: Supplementary file 1. — Columns include: Uniprot protein identification number, gene symbol, protein description/name, phosphosite position, phosphosite motif, localization score, spectral counts, the normalized summed signal to noise for each of the six TMT (126 to 131) channels. [file elife-26509-supp1.xlsx]

## Sheet: All
Supplementary File 1 - Table S1														correction factor
														126	127	128	129	130	131
														1	0.961044	1.10585	1.41094	1.0517	1.09889
							Signal:Noise (SN)							Normalized (SN)
IPI protein id	Gene symbol	Protein description	Phosphosite position	Motif peptide	Localization score	Quantified spectral counts	126_sn_sum	127_sn_sum	128_sn_sum	129_sn_sum	130_sn_sum	131_sn_sum		126	127	128	129	130	131
IPI:IPI00114945.1	`Sept2	Septin-2	218	HLPDAESDEDEDF	101.28	5	390.809	254.199	287.22	392.973	277.222	296.052		390.809	264.503	259.729	278.518	263.594	269.409
IPI:IPI00416280.3	`Sept5	Septin-5	226	QFPECDSDEDEDF	115.68	3	221.958	273.065	279.571	371.249	314.223	329.998		221.958	284.133	252.812	263.121	298.776	300.301
IPI:IPI00416280.3	`Sept5	Septin-5	328	QDSRMESPIPILP	56.65	1	30.5843	40.9852	51.8385	69.8347	38.1757	48.8914		30.5843	42.6465	46.8768	49.4951	36.299	44.4916
IPI:IPI00224626.3	`Sept7	cell division cycle 10 homolog	334	KGQLTKSPLAQME	1000	2	138.822	98.4586	111.525	140.469	85.775	89.7946		138.822	102.45	100.85	99.5565	81.5584	81.7138
IPI:IPI00224626.3	`Sept7	cell division cycle 10 homolog	426	QQNSSRTLEKNKK	34.49	2	156.253	268.5	267.756	471.477	254.363	338.948		156.253	279.383	242.128	334.157	241.858	308.445
IPI:IPI00224626.3	`Sept7	cell division cycle 10 homolog	228	IYEFPETDDEEEN	25.52	1	90.0084	100.831	117.752	165.359	140.003	143.822		90.0084	104.918	106.481	117.198	133.121	130.879
IPI:IPI00224626.3	`Sept7	cell division cycle 10 homolog	423	ILEQQNSSRTLEK	16.22	1	48.0347	44.7637	48.6283	73.2851	40.9894	47.3202		48.0347	46.5782	43.9738	51.9405	38.9744	43.0618
IPI:IPI00457611.2	`Sept9	Isoform 1 of Septin-9	143	EVLGHKTPEPVPR	1000	3	124.994	95.3675	94.7248	123.585	93.4594	90.2087		124.994	99.2332	85.6582	87.5901	88.865	82.0906
IPI:IPI00457611.2	`Sept9	Isoform 1 of Septin-9	30	GPALKRSFEVEEI	44.47	1	4.92485	6.77979	8.29586	8.8893	3.73335	4.04926		4.92485	7.05461	7.50182	6.30026	3.54982	3.68486
IPI:IPI00457611.2	`Sept9	Isoform 1 of Septin-9	228	RLEPRPSVAEVPY	37.77	1	78.8581	95.2552	72.8685	147.011	81.0521	131.592		78.8581	99.1164	65.8939	104.193	77.0677	119.75
IPI:IPI00457611.2	`Sept9	Isoform 1 of Septin-9	85	DSLSQRSPKPSLR	22.8	2	24.1534	145.382	149.9	200.339	152.984	154.406		24.1534	151.275	135.552	141.989	145.464	140.511
IPI:IPI00457611.2	`Sept9	Isoform 1 of Septin-9	59	RATVASSSQKFQD	6.47	2	62.1693	182.143	82.6002	101.342	233.002	312.108		62.1693	189.526	74.6941	71.8258	221.548	284.021
IPI:IPI00457611.2	`Sept9	Isoform 1 of Septin-9	42	IEPPNSTPPRRVQ	3.04	1	43.0244	41.2024	50.0376	53.5192	44.0352	48.3043		43.0244	42.8725	45.2482	37.9315	41.8705	43.9573
IPI:IPI00229697.3	-	68 kDa protein	420	RPSPKQSPRNSPR	1000	3	84.5014	148.684	118.624	134.44	162.401	159.939		84.5014	154.711	107.27	95.2835	154.418	145.545
IPI:IPI00229697.3	-	68 kDa protein	424	KQSPRNSPRSRSP	1000	3	84.5014	148.684	118.624	134.44	162.401	159.939		84.5014	154.711	107.27	95.2835	154.418	145.545
IPI:IPI00229697.3	-	68 kDa protein	412	SPSPRNSPRPSPK	1000	3	275.156	166.149	159.685	175.591	141.816	148.666		275.156	172.884	144.401	124.45	134.845	135.287
IPI:IPI00229697.3	-	68 kDa protein	416	RNSPRPSPKQSPR	1000	3	275.156	166.149	159.685	175.591	141.816	148.666		275.156	172.884	144.401	124.45	134.845	135.287
IPI:IPI00229697.3	-	68 kDa protein	525	SPGKFRSPAAPSP	1000	1	21.9929	9.81579	17.7568	19.215	19.1671	17.1194		21.9929	10.2137	16.0572	13.6186	18.2249	15.5788
IPI:IPI00229697.3	-	68 kDa protein	530	RSPAAPSPLALRQ	1000	1	21.9929	9.81579	17.7568	19.215	19.1671	17.1194		21.9929	10.2137	16.0572	13.6186	18.2249	15.5788
IPI:IPI00849047.1	-	similar to heterogeneous nuclear ribonucleoprotein U-like 2	159	DGPEERSGDETPG	80.99	5	1249.05	213.029	405.777	446.532	325.769	283.546		1249.05	221.664	366.938	316.477	309.754	258.029
IPI:IPI00659136.4	-	91 kDa protein	106	ALLKGRSEEELEA	71.86	1	70.2396	44.4983	56.3132	72.5734	44.1641	46.5372		70.2396	46.302	50.9232	51.4361	41.993	42.3492
IPI:IPI00329998.3	-	11 kDa protein	49	GGVKRISGLIYEE	71.07	4	291.103	254.196	371.198	335.327	516.022	400.39		291.103	264.499	335.669	237.662	490.655	364.358
IPI:IPI00229697.3	-	68 kDa protein	440	IEYSRASPQPMIS	67.87	1	26.3275	19.1583	24.5216	27.5354	22.1385	16.5555		26.3275	19.9349	22.1745	19.5156	21.0502	15.0656
IPI:IPI00849047.1	-	similar to heterogeneous nuclear ribonucleoprotein U-like 2	191	KSKPAGSDGERRG	64.99	3	100.809	207.833	399.974	495.617	254.117	261.878		100.809	216.258	361.691	351.266	241.625	238.311
IPI:IPI00849047.1	-	similar to heterogeneous nuclear ribonucleoprotein U-like 2	166	GDETPGSEAPGDK	42.87	5	751.817	314.029	516.843	604.261	445.118	416.557		751.817	326.758	467.374	428.268	423.236	379.07
IPI:IPI00229697.3	-	68 kDa protein	125	PSSGAASPRGFPL	37.25	2	141.389	137.089	136.701	159.818	142.829	123.87		141.389	142.646	123.617	113.27	135.808	112.722
IPI:IPI00922955.1	-	Lmo7 protein	57	HEDNRRSWASPVY	30.83	1	117.702	105.55	127.991	157.968	126.303	126.909		117.702	109.828	115.74	111.959	120.094	115.488
IPI:IPI00849047.1	-	similar to heterogeneous nuclear ribonucleoprotein U-like 2	163	ERSGDETPGSEAP	27.03	4	508.372	273.653	468.011	518.548	372.579	348.286		508.372	284.746	423.215	367.519	354.263	316.943
IPI:IPI00108454.2	-	29 kDa protein	241	SSLRASTSKSESS	26.38	1	23.4514	51.5791	61.0881	87.9955	51.6513	61.1636		23.4514	53.6699	55.241	62.3665	49.1122	55.6594
IPI:IPI00108454.2	-	29 kDa protein	236	KRRRLSSLRASTS	26.38	5	441.658	372.51	388.714	569.966	314.897	365.392		441.658	387.61	351.508	403.961	299.417	332.51
IPI:IPI00108454.2	-	29 kDa protein	240	LSSLRASTSKSES	18.87	3	485.706	323.917	334.091	442.414	267.987	279.081		485.706	337.047	302.113	313.559	254.813	253.966
IPI:IPI00108454.2	-	29 kDa protein	244	RASTSKSESSQKx	15.5	1	37.5954	56.2804	45.4374	47.2063	103.349	142.431		37.5954	58.5617	41.0884	33.4573	98.2685	129.613
IPI:IPI00108454.2	-	29 kDa protein	235	AKRRRLSSLRAST	14.7	3	269.675	187.926	185.192	299.592	150.142	174.887		269.675	195.543	167.467	212.335	142.762	159.148
IPI:IPI00785260.2	-	29 kDa protein	180	ATLDPTSPAPGEG	13.15	2	137.468	120.432	179.171	209.914	135.097	159.134		137.468	125.314	162.022	148.776	128.456	144.813
IPI:IPI00108454.2	-	29 kDa protein	246	STSKSESSQKxxx	11.51	2	70.7978	108.862	92.8538	155.379	139.706	195.078		70.7978	113.275	83.9663	110.124	132.838	177.522
IPI:IPI00849047.1	-	similar to heterogeneous nuclear ribonucleoprotein U-like 2	183	QGDDQDSEKSKPA	10.64	3	5.48992	2.76638	726.669	869.283	14.7303	13.57		5.48992	2.87851	657.116	616.101	14.0062	12.3488
IPI:IPI00229697.3	-	68 kDa protein	378	TRRGTFSDQELDA	6.62	1	24.4534	15.4703	20.3381	27.8007	18.039	16.7093		24.4534	16.0974	18.3914	19.7036	17.1522	15.2056
IPI:IPI00229697.3	-	68 kDa protein	148	GSGPRRTSSEDLR	0	2	16.9983	29.8448	32.1577	45.0043	25.8772	28.5785		16.9983	31.0546	29.0797	31.8966	24.6051	26.0067
IPI:IPI00229697.3	-	68 kDa protein	496	SVKSSRSDSNFQV	0	1	111.561	129.156	156.259	186.072	151.734	164.582		111.561	134.391	141.303	131.878	144.275	149.771
IPI:IPI00127941.1	1110004F10Rik	Small acidic protein	24	PDDDLGSSNWEAA	34.55	2	131.308	173.878	235.994	272.76	237.192	267.726		131.308	180.926	213.406	193.318	225.532	243.633
IPI:IPI00127941.1	1110004F10Rik	Small acidic protein	17	GVKRSASPDDDLG	7.93	7	368.005	364.236	480.126	545.005	456.942	491.5		368.005	379	434.17	386.27	434.479	447.268
IPI:IPI00918090.1	1110006G06Rik	15 kDa protein	39	LRLQRDSSPVPSF	0	1	78.6217	63.9121	63.7635	73.9475	77.8387	69.1014		78.6217	66.5028	57.6604	52.41	74.0122	62.8828
IPI:IPI00229328.5	1110037F02Rik	hypothetical protein LOC66185	584	SAVPNHSEPDQDT	37.77	1	33.2778	30.6938	41.653	50.1062	39.4277	42.1734		33.2778	31.938	37.6662	35.5126	37.4895	38.3781
IPI:IPI00229328.5	1110037F02Rik	hypothetical protein LOC66185	1628	FLSEPSSPGRSKT	22.85	3	137.293	108.387	167.873	171.016	141.188	141.026		137.293	112.78	151.805	121.207	134.247	128.335
IPI:IPI00229328.5	1110037F02Rik	hypothetical protein LOC66185	138	ISHDRDSPPPPPP	11.13	4	204.168	167.503	233.686	230.966	216.223	218.486		204.168	174.293	211.318	163.696	205.594	198.824
IPI:IPI00272231.2	1110051M20Rik	Isoform 1 of UPF0705 protein C11orf49 homolog	322	DAESDGSTEETDE	8.7	2	153.747	139.764	209.603	234.204	177.337	173.964		153.747	145.429	189.541	165.991	168.62	158.309
IPI:IPI00320990.1	1110059G10Rik	Uncharacterized protein KIAA1143 homolog	50	DEDGNHSDKEDEQ	1000	1	79.473	58.0414	83.3492	90.3125	81.0431	79.2023		79.473	60.3941	75.3714	64.0086	77.0591	72.0747
IPI:IPI00320990.1	1110059G10Rik	Uncharacterized protein KIAA1143 homolog	150	SLLSFDSEDENEx	73.31	2	330.574	274.73	390.218	421.7	404.536	385.484		330.574	285.866	352.868	298.878	384.649	350.793
IPI:IPI00124501.1	1110067D22Rik	Galectin-related protein A	25	LNNSLGSPVQADV	30.02	1	65.5907	75.259	93.2219	130.883	67.9236	76.4305		65.5907	78.3096	84.2992	92.7628	64.5846	69.5524
IPI:IPI00172219.3	1200011I18Rik	Uncharacterized protein KIAA1704	104	FKKQDDSPPRPII	1000	3	341.743	315.728	383.856	434.422	442.688	458.847		341.743	328.526	347.115	307.895	420.926	417.554
IPI:IPI00165824.1	1200011M11Rik	Protein SMG8	895	LYILSSSQGRGLK	22.01	1	8.97415	10.0435	9.3035	13.5745	10.4545	12.2411		8.97415	10.4506	8.41301	9.62087	9.94057	11.1395
IPI:IPI00655152.2	1200014J11Rik	Putative uncharacterized protein (Fragment)	504	KVDHRASGAEEDD	80.29	1	47.8223	23.7483	36.9805	83.6375	23.5471	25.7952		47.8223	24.7109	33.4409	59.2777	22.3896	23.4738
IPI:IPI00655152.2	1200014J11Rik	Putative uncharacterized protein (Fragment)	452	VVRREPSSDVHSR	14.23	1	85.0496	110.449	111.938	163.157	106.961	128.034		85.0496	114.926	101.224	115.637	101.703	116.512
IPI:IPI00655152.2	1200014J11Rik	Putative uncharacterized protein (Fragment)	457	PSSDVHSRLGVPR	7.55	1	85.0496	110.449	111.938	163.157	106.961	128.034		85.0496	114.926	101.224	115.637	101.703	116.512
IPI:IPI00225609.2	1600021P15Rik	hypothetical protein LOC239796	435	QRRGSTTSIPSPQ	21.3	1	32.0576	39.936	44.3152	64.2211	35.0035	40.8859		32.0576	41.5548	40.0736	45.5164	33.2828	37.2065
IPI:IPI00225609.2	1600021P15Rik	hypothetical protein LOC239796	436	RRGSTTSIPSPQS	17.53	2	54.6402	59.8856	71.6715	100.892	59.0801	64.3449		54.6402	62.3131	64.8115	71.5072	56.1758	58.5544
IPI:IPI00720110.2	1600027N09Rik	RIKEN cDNA 1600027N09 gene	195	ANSNPSSPSAAKR	0	1	125.369	160.82	221.116	239.93	207.757	207.966		125.369	167.339	199.952	170.049	197.544	189.251
IPI:IPI00652193.2	1700017B05Rik	Isoform 1 of Uncharacterized protein C15orf39 homolog	964	EGSRNPSPSSGAS	24.15	1	17.809	20.7585	29.2662	34.6678	21.7141	23.3509		17.809	21.5999	26.465	24.5707	20.6467	21.2495
IPI:IPI00652193.2	1700017B05Rik	Isoform 1 of Uncharacterized protein C15orf39 homolog	977	TSPPGPTLRARFR	14.89	1	17.809	20.7585	29.2662	34.6678	21.7141	23.3509		17.809	21.5999	26.465	24.5707	20.6467	21.2495
IPI:IPI00132478.1	1700021F05Rik	Uncharacterized protein C6orf203 homolog	106	EADEEDSDEETSY	92.17	3	395.615	187.057	197.135	326.169	148.157	122.422		395.615	194.64	178.266	231.171	140.874	111.405
IPI:IPI00224068.1	1700047I17Rik2;1700047I17Rik1	Protein FAM177A1	65	ETMEEYSTDEDEV	15.03	2	85.1049	99.2596	114.965	159.109	95.2906	95.3872		85.1049	103.283	103.961	112.768	90.6062	86.8031
IPI:IPI00224068.1	1700047I17Rik2;1700047I17Rik1	Protein FAM177A1	66	TMEEYSTDEDEVD	14.58	2	85.1049	99.2596	114.965	159.109	95.2906	95.3872		85.1049	103.283	103.961	112.768	90.6062	86.8031
IPI:IPI00318935.2	1810035L17Rik	Isoform 1 of SRA stem-loop-interacting RNA-binding protein, mitochondrial	105	LHGAQTSDEERFL	18.87	6	189.185	206.936	209.585	369.405	191.27	188.928		189.185	215.324	189.524	261.814	181.868	171.926
IPI:IPI00461575.2	1810037I17Rik	Uncharacterized protein C4orf3 homolog	19	VRERRGSFEAGRR	1000	2	40.972	22.4264	23.9736	31.3815	25.7383	17.2667		40.972	23.3355	21.679	22.2415	24.4731	15.7128
IPI:IPI00317684.8	1810074P20Rik	Isoform 1 of UPF0555 protein KIAA0776	458	GRKDEDSDDESQS	84.61	4	345.194	653.083	568	754.369	474.652	785.168		345.194	679.556	513.633	534.656	451.319	714.509
IPI:IPI00317684.8	1810074P20Rik	Isoform 1 of UPF0555 protein KIAA0776	752	GQGEDPSSDELDK	0	1	32.4003	30.7972	31.4931	40.2645	32.4782	39.1325		32.4003	32.0456	28.4787	28.5373	30.8816	35.6109
IPI:IPI00111357.1	2010007H12Rik	UPF0683 protein C7orf47 homolog	53	PSPLPESPKARKS	29.36	1	23.895	40.8985	53.8109	56.9211	41.7721	42.2599		23.895	42.5563	48.6604	40.3426	39.7186	38.4568
IPI:IPI00111357.1	2010007H12Rik	UPF0683 protein C7orf47 homolog	46	GLDLSLSPSPLPE	11.34	1	23.895	40.8985	53.8109	56.9211	41.7721	42.2599		23.895	42.5563	48.6604	40.3426	39.7186	38.4568
IPI:IPI00169584.4	2210016L21Rik	Uncharacterized protein C12orf43 homolog	155	PSSSEDSDEELQR	43.47	1	22.8531	10.238	21.0562	17.1736	18.7692	17.2062		22.8531	10.653	19.0408	12.1717	17.8465	15.6578
IPI:IPI00110388.2	2310005N01Rik	Isoform 2 of Chromatin modification-related protein EAF6 homolog	182	RHRMNVSPQTGWH	45.03	1	138.616	117.656	171.673	171.274	156.169	153.92		138.616	122.425	155.241	121.39	148.492	140.068
IPI:IPI00336929.3	2310014H01Rik	Isoform 2 of Phostensin	194	AQKWRLSPGETPE	79.45	2	158.856	183.392	211.448	308.942	184.291	216.615		158.856	190.825	191.209	218.961	175.231	197.121
IPI:IPI00336929.3	2310014H01Rik	Isoform 2 of Phostensin	212	AGSGDDSPKRKEV	62.59	3	567.244	259.573	279.042	382.471	241.726	256.249		567.244	270.095	252.333	271.075	229.843	233.189
IPI:IPI00336929.3	2310014H01Rik	Isoform 2 of Phostensin	134	GNLRDQSPKGRES	61.7	4	106.644	427.397	473.273	687.37	404.91	484.435		106.644	444.722	427.974	487.171	385.005	440.84
IPI:IPI00336929.3	2310014H01Rik	Isoform 2 of Phostensin	510	SCLVKGSPERHHK	53.39	1	111.958	165.665	219.54	270.168	230.81	255.817		111.958	172.38	198.527	191.48	219.464	232.795
IPI:IPI00336929.3	2310014H01Rik	Isoform 2 of Phostensin	146	SREERLSPRESRD	36.36	1	4.1938	44.0674	48.1281	62.6303	36.5181	43.0706		4.1938	45.8537	43.5215	44.389	34.7229	39.1946
IPI:IPI00336929.3	2310014H01Rik	Isoform 2 of Phostensin	412	PTPAPLSPPPSAP	16.15	1	14.7965	20.0252	15.2348	34.4351	12.8867	23.081		14.7965	20.8369	13.7766	24.4057	12.2532	21.0039
IPI:IPI00336929.3	2310014H01Rik	Isoform 2 of Phostensin	125	EVLERRSSPGNLR	6.59	1	27.0273	137.484	132.514	191.673	116.663	137.28		27.0273	143.057	119.83	135.847	110.928	124.926
IPI:IPI00467933.2	2310021P13Rik	Isoform 1 of Zinc finger SWIM domain-containing protein KIAA0913	1160	TSDSSPTLSRRPL	22.01	4	100.51	165.236	193.119	222.936	157.237	184.245		100.51	171.933	174.634	158.005	149.508	167.664
IPI:IPI00467933.2	2310021P13Rik	Isoform 1 of Zinc finger SWIM domain-containing protein KIAA0913	1162	DSSPTLSRRPLRG	15.03	1	35.4764	64.5759	67.5551	86.5724	59.6897	70.6813		35.4764	67.1935	61.0891	61.3578	56.7554	64.3205
IPI:IPI00467933.2	2310021P13Rik	Isoform 1 of Zinc finger SWIM domain-containing protein KIAA0913	1155	SAPETTSDSSPTL	14.81	3	97.9584	176.5	207.998	237.233	170.173	213.308		97.9584	183.654	188.09	168.138	161.807	194.112
IPI:IPI00467933.2	2310021P13Rik	Isoform 1 of Zinc finger SWIM domain-containing protein KIAA0913	53	QSAGPNSPTGGGG	13.27	1	12.8326	11.5315	16.2704	23.6099	14.2768	17.78		12.8326	11.9989	14.7131	16.7334	13.575	16.1799
IPI:IPI00467933.2	2310021P13Rik	Isoform 1 of Zinc finger SWIM domain-containing protein KIAA0913	1094	PESSPHSPCEGLP	5.73	1	44.4125	64.5862	62.8482	90.9232	57.3888	66.3808		44.4125	67.2042	56.8327	64.4414	54.5676	60.407
IPI:IPI00467933.2	2310021P13Rik	Isoform 1 of Zinc finger SWIM domain-containing protein KIAA0913	1158	ETTSDSSPTLSRR	4.35	2	49.3079	57.079	66.9284	86.0626	60.7274	67.6668		49.3079	59.3927	60.5223	60.9965	57.7421	61.5773
IPI:IPI00225267.6	2310022B05Rik	Uncharacterized protein C1orf198 homolog	176	QSSRSSSLDALGP	0	1	43.6721	59.2102	66.6385	94.4557	63.4697	71.1869		43.6721	61.6103	60.2602	66.9451	60.3496	64.7806
IPI:IPI00117270.1	2310033P09Rik	Multiple myeloma tumor-associated protein 2 homolog	232	QRHSDFSPCSKRK	25.88	1	161.726	118.518	135.836	163.062	101.861	99.6362		161.726	123.322	122.834	115.57	96.8536	90.6697
IPI:IPI00461272.6	2310047M10Rik	Putative uncharacterized protein	130	RVCRRGSPGGVEM	1000	1	12.7913	15.5782	18.3409	20.7605	21.081	18.6832		12.7913	16.2097	16.5854	14.7139	20.0447	17.0019
IPI:IPI00461272.6	2310047M10Rik	Putative uncharacterized protein	173	RLQDSRSLDGLSG	54.75	1	63.6423	99.8126	107.365	126.306	106.872	95.9896		63.6423	103.859	97.0885	89.5189	101.618	87.3513
IPI:IPI00461272.6	2310047M10Rik	Putative uncharacterized protein	201	GGGRRATISSPLE	33.47	1	60.3234	78.4016	70.4468	107.374	65.5385	96.9791		60.3234	81.5796	63.704	76.1009	62.3167	88.2517
IPI:IPI00224240.2	2410002I01Rik	Uncharacterized protein C17orf56 homolog	400	QELGAGSPGPVTN	126.79	2	144.609	145.726	175.998	244.707	168.899	173.085		144.609	151.633	159.152	173.435	160.596	157.509
IPI:IPI00115494.1	2610018G03Rik	Serine/threonine-protein kinase MST4	300	WKAEGHSDEESDS	50.93	1	144.987	153.566	209.881	231.256	113.576	111.706		144.987	159.791	189.792	163.902	107.993	101.653
IPI:IPI00115494.1	2610018G03Rik	Serine/threonine-protein kinase MST4	306	SDEESDSEGSDSE	29.08	1	144.987	153.566	209.881	231.256	113.576	111.706		144.987	159.791	189.792	163.902	107.993	101.653
IPI:IPI00115494.1	2610018G03Rik	Serine/threonine-protein kinase MST4	309	ESDSEGSDSESSS	27.69	1	144.987	153.566	209.881	231.256	113.576	111.706		144.987	159.791	189.792	163.902	107.993	101.653
IPI:IPI00115494.1	2610018G03Rik	Serine/threonine-protein kinase MST4	304	GHSDEESDSEGSD	24.87	1	144.987	153.566	209.881	231.256	113.576	111.706		144.987	159.791	189.792	163.902	107.993	101.653
IPI:IPI00411097.2	2610101N10Rik	Isoform 3 of U2-associated protein SR140	968	SGKKSRSQSRSPH	1000	2	39.1956	88.0024	73.422	77.6033	109.711	105.199		39.1956	91.5696	66.3944	55.001	104.317	95.7323
IPI:IPI00411097.2	2610101N10Rik	Isoform 3 of U2-associated protein SR140	970	KKSRSQSRSPHRS	1000	2	39.1956	88.0024	73.422	77.6033	109.711	105.199		39.1956	91.5696	66.3944	55.001	104.317	95.7323
IPI:IPI00411097.2	2610101N10Rik	Isoform 3 of U2-associated protein SR140	972	SRSQSRSPHRSHK	1000	2	39.1956	88.0024	73.422	77.6033	109.711	105.199		39.1956	91.5696	66.3944	55.001	104.317	95.7323
IPI:IPI00411097.2	2610101N10Rik	Isoform 3 of U2-associated protein SR140	966	KKSGKKSRSQSRS	1000	1	20.9594	35.9633	40.9326	36.9475	46.0185	44.9199		20.9594	37.4211	37.0147	26.1864	43.7563	40.8775
IPI:IPI00230368.1	2610110G12Rik	Isoform 1 of UPF0635 protein C6orf134 homolog	315	ATDPGGSPAQRRR	111.69	2	39.2683	36.5719	42.6362	49.7102	35.092	39.8926		39.2683	38.0543	38.5553	35.2319	33.3669	36.3026
IPI:IPI00230368.1	2610110G12Rik	Isoform 1 of UPF0635 protein C6orf134 homolog	276	SSSLGNSPDRGPL	16.15	1	28.9368	30.2302	34.8005	39.2219	29.9885	31.9678		28.9368	31.4556	31.4696	27.7984	28.5143	29.0909
IPI:IPI00123624.8	2610301G19Rik	Protein KIAA1967 homolog	674	EETEVRSVASNQS	59.84	1	275.6	98.1162	143.939	155.631	140.745	115.892		275.6	102.093	130.162	110.303	133.826	105.463
IPI:IPI00123624.8	2610301G19Rik	Protein KIAA1967 homolog	677	EVRSVASNQSEME	56.69	3	382.079	178.778	241.61	266.988	248.583	218.533		382.079	186.024	218.484	189.227	236.363	198.867
IPI:IPI00123624.8	2610301G19Rik	Protein KIAA1967 homolog	680	SVASNQSEMEYSS	37.68	3	382.079	178.778	241.61	266.988	248.583	218.533		382.079	186.024	218.484	189.227	236.363	198.867
IPI:IPI00123624.8	2610301G19Rik	Protein KIAA1967 homolog	670	GAKLEETEVRSVA	32.16	1	20.3056	26.642	30.8614	39.9332	37.8887	37.0317		20.3056	27.7219	27.9075	28.3025	36.0261	33.6991
IPI:IPI00123624.8	2610301G19Rik	Protein KIAA1967 homolog	298	DTGAEPSPEDSDP	29.28	2	196.65	164.472	196.449	259.03	197.872	198.991		196.65	171.139	177.646	183.586	188.145	181.083
IPI:IPI00123624.8	2610301G19Rik	Protein KIAA1967 homolog	612	TAAESDSPLKEDG	17.99	1	181.613	86.965	169.245	144.854	172.927	134.476		181.613	90.4901	153.046	102.665	164.426	122.374
IPI:IPI00123624.8	2610301G19Rik	Protein KIAA1967 homolog	625	LLPKRPSSGGEEE	11.51	3	380.977	390.763	292.669	370.509	359.834	383.202		380.977	406.603	264.656	262.597	342.145	348.717
IPI:IPI00277811.5	2810022L02Rik	Isoform 1 of SPATS2-like protein	135	PREKKISILEEPP	1000	1	33.4742	45.038	44.7893	72.8306	39.5308	49.4182		33.4742	46.8636	40.5023	51.6184	37.5875	44.9709
IPI:IPI00277811.5	2810022L02Rik	Isoform 1 of SPATS2-like protein	531	GNVSRVSQCNLCP	75.35	1	48.1174	31.0047	32.0194	42.0086	37.4994	46.1211		48.1174	32.2615	28.9547	29.7734	35.656	41.9706
IPI:IPI00227274.6	2810046L04Rik	Uncharacterized protein KIAA2032 homolog	500	PNRNSDSPASATN	24.75	2	131.332	120.014	188.957	169.924	197.228	151.801		131.332	124.879	170.871	120.433	187.532	138.14
IPI:IPI00112125.2	2810403A07Rik	Isoform 1 of UPF0469 protein KIAA0907	569	VAYAADSSDEEEE	71.66	2	143.383	161.081	183.545	256.75	157.653	183.815		143.383	167.61	165.977	181.971	149.903	167.273
IPI:IPI00112125.2	2810403A07Rik	Isoform 1 of UPF0469 protein KIAA0907	570	AYAADSSDEEEEH	60.96	3	178.598	195.285	239.093	314.486	208.485	228.673		178.598	203.201	216.208	222.891	198.236	208.094
IPI:IPI00329867.1	2810422O20Rik	UPF0558 protein C1orf156 homolog	67	SSEDTGSPPPIAD	40.46	1	67.0019	52.9804	71.0576	83.713	57.7362	64.6991		67.0019	55.128	64.2563	59.3312	54.898	58.8767
IPI:IPI00109044.8	2900073G15Rik	myosin light chain, regulatory B-like	20	RPQRATSNVFAMF	206.51	48	3481.2	5716.94	4503.6	8519.82	3616.32	5382.66		3481.2	5948.68	4072.54	6038.39	3438.55	4898.27
IPI:IPI00109044.8	2900073G15Rik	myosin light chain, regulatory B-like	19	KRPQRATSNVFAM	201.18	38	1974.27	4254.31	3088.17	6651.34	2393.95	4250.59		1974.27	4426.75	2792.59	4714.11	2276.27	3868.07
IPI:IPI00116202.1	2900092E17Rik	PAXIP1-associated protein 1	236	EGPSPTSPPLRSS	13.27	1	17.9482	14.9667	27.104	26.0496	24.9837	22.7159		17.9482	15.5734	24.5097	18.4625	23.7555	20.6716
IPI:IPI00649422.1	3300001P08Rik	Isoform 1 of Cisplatin resistance-associated overexpressed protein	431	SEGDTQSNxxxxx	36.34	3	416.575	491.25	551.659	729.579	530.786	563.423		416.575	511.163	498.857	517.086	504.693	512.719
IPI:IPI00649422.1	3300001P08Rik	Isoform 1 of Cisplatin resistance-associated overexpressed protein	425	TSEDIKSEGDTQS	28.39	3	535.436	622.025	693.014	926.758	714.909	772.645		535.436	647.239	626.682	656.836	679.765	703.113
IPI:IPI00119921.5	4833439L19Rik	Isoform 1 of UPF0498 protein KIAA1191	235	PLQKSDSGFAIQA	3.04	1	8.11978	10.2168	10.7478	19.7815	11.6658	12.2169		8.11978	10.6309	9.71907	14.0201	11.0923	11.1175
IPI:IPI00458005.5	4930422G04Rik	prematurely terminated mRNA decay factor-like isoform 2	462	PEYRPVSPLPEIG	23.37	1	31.5419	27.7939	38.1301	44.0949	53.2956	46.9507		31.5419	28.9205	34.4805	31.2521	50.6757	42.7255
IPI:IPI00467793.4	4931406P16Rik	Putative uncharacterized protein	662	LVTRRNSTATAMV	14.49	2	222.442	300.958	286.659	469.491	197.998	265.233		222.442	313.157	259.221	332.75	188.265	241.364
IPI:IPI00172222.1	4931414P19Rik	Uncharacterized protein C14orf93 homolog	286	SLGFVGSPCRIRG	51.44	1	42.5956	28.4401	43.2527	41.1021	42.646	36.5048		42.5956	29.5929	39.1128	29.1309	40.5496	33.2197
IPI:IPI00464302.7	5031439G07Rik	Novel protein	405	GRSLVGSWLKLNR	37.82	1	100.373	115.914	117.525	154.406	115.11	138.564		100.373	120.613	106.276	109.435	109.451	126.094
IPI:IPI00464302.7	5031439G07Rik	Novel protein	322	EDSSPASPMHERV	25.88	1	53.3921	66.6845	68.3955	89.3098	69.0818	73.0791		53.3921	69.3876	61.849	63.298	65.6858	66.5026
IPI:IPI00464302.7	5031439G07Rik	Novel protein	394	TNLRSRSLSGTGR	24.15	1	43.9634	74.951	73.8837	109.76	62.8335	86.5765		43.9634	77.9891	66.8119	77.792	59.7447	78.7853
IPI:IPI00464302.7	5031439G07Rik	Novel protein	30	PAASRESVDSSEA	17.56	1	21.1679	22.7617	24.4093	30.242	26.7473	25.3308		21.1679	23.6843	22.073	21.4339	25.4324	23.0512
IPI:IPI00464302.7	5031439G07Rik	Novel protein	396	LRSRSLSGTGRSL	13.27	1	43.9634	74.951	73.8837	109.76	62.8335	86.5765		43.9634	77.9891	66.8119	77.792	59.7447	78.7853
IPI:IPI00464302.7	5031439G07Rik	Novel protein	311	VSTGDTSPCGTED	11.72	3	142.261	174.103	173.241	225.058	166.155	204.484		142.261	181.16	156.659	159.509	157.987	186.082
IPI:IPI00464302.7	5031439G07Rik	Novel protein	33	SRESVDSSEAEER	10.33	1	21.1679	22.7617	24.4093	30.242	26.7473	25.3308		21.1679	23.6843	22.073	21.4339	25.4324	23.0512
IPI:IPI00464302.7	5031439G07Rik	Novel protein	371	SHSANDSEEFFRE	8.08	1	16.8337	20.0452	21.1054	34.008	18.6076	22.3247		16.8337	20.8577	19.0853	24.103	17.6929	20.3157
IPI:IPI00408171.4	5730419I09Rik	Isoform 1 of Uncharacterized protein KIAA0528	260	FLPACSSPSRELK	8.65	1	25.4815	24.3531	25.4014	28.7253	27.1511	29.3923		25.4815	25.3403	22.9701	20.3589	25.8164	26.7472
IPI:IPI00223429.3	5730455O13Rik	Protein FRA10AC1 homolog	243	TPECDESPRKKSR	52.62	2	127.206	37.5505	58.3747	64.276	61.8373	55.7572		127.206	39.0726	52.7874	45.5554	58.7975	50.7395
IPI:IPI00223429.3	5730455O13Rik	Protein FRA10AC1 homolog	250	PRKKSRSPPSEEA	10.91	2	190.588	193.774	200.142	259.566	231.337	248.57		190.588	201.629	180.985	183.966	219.965	226.201
IPI:IPI00344786.4	5730455P16Rik	Protein Njmu-R1	55	TQNRGDSDDGRSG	50.42	4	203.393	179.972	246.58	256.889	200.604	188.089		203.393	187.267	222.979	182.069	190.743	171.162
IPI:IPI00112237.4	5730528L13Rik	UPF0439 protein C9orf30 homolog	274	NRPFPNSPxxxxx	90.78	1	80.958	76.405	109.246	97.1295	104.661	100.201		80.958	79.5021	98.7895	68.8401	99.516	91.1837
IPI:IPI00656283.1	5730590G19Rik	Uncharacterized protein C15orf42 homolog	599	KLHPDGSPDTAVE	33.63	1	118.145	63.1057	144.98	112.43	118.001	107.724		118.145	65.6637	131.103	79.6843	112.2	98.0297
IPI:IPI00330753.5	5830404H04Rik	C2 calcium-dependent domain containing 2	649	DPGLSQSHNDLVF	22.18	3	168.785	160.002	226.958	270.17	197.87	170.775		168.785	166.488	205.234	191.482	188.143	155.406
IPI:IPI00330753.5	5830404H04Rik	C2 calcium-dependent domain containing 2	66	WILTRDSWGNQWQ	14.08	1	11.7121	10.886	22.8394	14.0571	13.5386	17.2066		11.7121	11.3273	20.6533	9.96291	12.8731	15.6581
IPI:IPI00330753.5	5830404H04Rik	C2 calcium-dependent domain containing 2	77	WQAAWVTALNYEA	7.55	1	11.7121	10.886	22.8394	14.0571	13.5386	17.2066		11.7121	11.3273	20.6533	9.96291	12.8731	15.6581
IPI:IPI00420697.1	5830417I10Rik	5830417I10Rik protein	240	DTQAAKSPSVPQD	12.74	1	114.212	124.672	179.356	197.752	172.209	178.257		114.212	129.726	162.189	140.156	163.743	162.215
IPI:IPI00165832.1	5830433M19Rik	Uncharacterized protein C9orf82 homolog	306	ILGLAESSPKEPK	17.53	1	140.565	135.516	181.704	208.488	193.474	201.102		140.565	141.009	164.312	147.765	183.963	183.004
IPI:IPI00223478.1	6230427J02Rik	Uncharacterized protein C3orf54 homolog	246	MASKRLSCPPRSE	1000	1	12.7171	10.0843	12.6435	13.389	10.2232	11.0926		12.7171	10.4931	11.4333	9.4894	9.72064	10.0944
IPI:IPI00223478.1	6230427J02Rik	Uncharacterized protein C3orf54 homolog	150	HRPRPKSTPDACL	16.2	1	29.1351	30.8361	40.9127	41.7834	32.276	31.2599		29.1351	32.086	36.9967	29.6138	30.6894	28.4468
IPI:IPI00458153.2	6330577E15Rik	Uncharacterized protein C10orf78 homolog	67	TRENPPSPPTSPA	72.77	18	679.75	590.532	756.174	835.082	983.52	932.561		679.75	614.469	683.797	591.861	935.171	848.637
IPI:IPI00458153.2	6330577E15Rik	Uncharacterized protein C10orf78 homolog	115	PRENPPSPHSNSS	52.62	2	353.671	226.169	308.892	324.139	228.93	246.355		353.671	235.337	279.326	229.732	217.676	224.185
IPI:IPI00458153.2	6330577E15Rik	Uncharacterized protein C10orf78 homolog	71	PPSPPTSPAAPQP	26.53	8	263.523	245.428	294.054	340.968	420.75	402.781		263.523	255.376	265.909	241.659	400.066	366.534
IPI:IPI00458153.2	6330577E15Rik	Uncharacterized protein C10orf78 homolog	70	NPPSPPTSPAAPQ	24.24	5	226.075	198.653	265.159	292.518	372.634	359.423		226.075	206.705	239.779	207.321	354.316	327.077
IPI:IPI00458153.2	6330577E15Rik	Uncharacterized protein C10orf78 homolog	163	ENNETLSEPGESS	16.25	1	132.884	152.934	182.306	220.852	200.423	190.965		132.884	159.133	164.857	156.528	190.57	173.78
IPI:IPI00469941.2	6430527G18Rik	Enhanced at puberty protein 1	69	CFQDGRSPGPPPP	1000	2	112.658	59.6523	89.8183	100.317	74.955	64.9944		112.658	62.0703	81.2213	71.0992	71.2703	59.1454
IPI:IPI00469941.2	6430527G18Rik	Enhanced at puberty protein 1	641	NSSSPVSPASVPG	38.19	8	370.953	336.916	457.651	545.511	336.373	346.103		370.953	350.572	413.847	386.628	319.838	314.956
IPI:IPI00469941.2	6430527G18Rik	Enhanced at puberty protein 1	313	AGKRPGSVSSTDQ	37.41	2	102.62	78.2165	112.635	134.274	92.788	80.5952		102.62	81.387	101.854	95.1661	88.2267	73.3423
IPI:IPI00469941.2	6430527G18Rik	Enhanced at puberty protein 1	638	ARRNSSSPVSPAS	31.87	10	447.752	412.487	547.705	660.906	405.953	419.88		447.752	429.207	495.281	468.414	385.997	382.094
IPI:IPI00469941.2	6430527G18Rik	Enhanced at puberty protein 1	636	ASARRNSSSPVSP	24.84	7	299.43	239.033	344.059	472.249	261.034	270		299.43	248.722	311.127	334.705	248.202	245.702
IPI:IPI00469941.2	6430527G18Rik	Enhanced at puberty protein 1	637	SARRNSSSPVSPA	22.85	5	288.825	257.914	316.649	416.322	236.793	256.357		288.825	268.369	286.341	295.066	225.153	233.287
IPI:IPI00469941.2	6430527G18Rik	Enhanced at puberty protein 1	315	KRPGSVSSTDQER	17.01	2	60.8149	51.4276	70.3596	79.632	56.3827	44.0467		60.8149	53.5122	63.6251	56.4389	53.611	40.0828
IPI:IPI00469941.2	6430527G18Rik	Enhanced at puberty protein 1	316	RPGSVSSTDQERE	16.22	1	63.1503	48.8641	72.7078	88.6202	59.4632	55.6634		63.1503	50.8448	65.7486	62.8092	56.5401	50.6541
IPI:IPI00469941.2	6430527G18Rik	Enhanced at puberty protein 1	195	PELNRQSPNSSSA	15.77	2	93.4751	89.1577	118.131	166.741	93.0204	96.0072		93.4751	92.7717	106.824	118.177	88.4476	87.3673
IPI:IPI00469941.2	6430527G18Rik	Enhanced at puberty protein 1	612	LMSVADTLGTAHS	13.32	1	92.9864	55.5129	65.3761	86.9924	45.4515	39.9364		92.9864	57.7631	59.1186	61.6555	43.2172	36.3424
IPI:IPI00469941.2	6430527G18Rik	Enhanced at puberty protein 1	498	SLSRAPSAPPGTG	10.59	2	55.2747	53.2808	64.2293	86.285	62.842	54.588		55.2747	55.4405	58.0816	61.1541	59.7528	49.6755
IPI:IPI00466384.6	8030462N17Rik	RIKEN cDNA 8030462N17, isoform CRA_a	150	RSESETSTMAAKK	26.53	1	55.9511	130.353	135.89	216.409	126.198	167.503		55.9511	135.637	122.883	153.379	119.994	152.429
IPI:IPI00466384.6	8030462N17Rik	RIKEN cDNA 8030462N17, isoform CRA_a	147	RRSRSESETSTMA	25.19	3	212.34	331.123	347.89	516.364	314.964	387.109		212.34	344.546	314.592	365.971	299.48	352.272
IPI:IPI00466384.6	8030462N17Rik	RIKEN cDNA 8030462N17, isoform CRA_a	69	RRDSSESQLASTE	14.89	1	127.842	143.079	145.066	235.338	140.016	169.846		127.842	148.879	131.181	166.795	133.133	154.561
IPI:IPI00466384.6	8030462N17Rik	RIKEN cDNA 8030462N17, isoform CRA_a	145	KSRRSRSESETST	12.26	2	156.389	200.77	212	299.955	188.766	219.606		156.389	208.909	191.709	212.592	179.486	199.843
IPI:IPI00466384.6	8030462N17Rik	RIKEN cDNA 8030462N17, isoform CRA_a	66	MELRRDSSESQLA	11.51	4	408.186	451.205	502.581	746.352	491.665	581.781		408.186	469.494	454.477	528.974	467.495	529.425
IPI:IPI00222264.4	9030409G11Rik	Isoform 1 of Kazrin	356	SLCNGDSPGPVQK	87.99	3	272.442	266.087	303.462	347.644	326.955	337.348		272.442	276.873	274.416	246.391	310.882	306.99
IPI:IPI00467492.4	9330121J05Rik	hypothetical protein LOC622434	390	KALDIDSDEEPEA	1000	2	155.572	96.0739	225.733	223.935	102.462	89.655		155.572	99.9683	204.127	158.713	97.4246	81.5868
IPI:IPI00467492.4	9330121J05Rik	hypothetical protein LOC622434	123	YAASGGSPKSTSN	22.8	1	38.6419	48.5833	95.6435	116.257	47.8227	54.4576		38.6419	50.5526	86.489	82.3967	45.4718	49.5568
IPI:IPI00467492.4	9330121J05Rik	hypothetical protein LOC622434	112	RLRRPKSPLVSYA	13.36	1	38.6419	48.5833	95.6435	116.257	47.8227	54.4576		38.6419	50.5526	86.489	82.3967	45.4718	49.5568
IPI:IPI00129924.6	9430020K01Rik	Uncharacterized protein KIAA1462	1223	PPKKADSVHLIRM	1000	1	21.1092	22.6509	22.4486	40.0354	35.202	60.1495		21.1092	23.5691	20.2999	28.3749	33.4715	54.7365
IPI:IPI00129924.6	9430020K01Rik	Uncharacterized protein KIAA1462	888	ALENVASPDRRLN	97.37	1	104.712	79.1359	130.786	115.74	122.122	117.468		104.712	82.3437	118.268	82.0303	116.119	106.897
IPI:IPI00129924.6	9430020K01Rik	Uncharacterized protein KIAA1462	954	MCERDFSPRPVSR	23.35	1	62.4237	37.1112	58.4769	60.0058	75.6984	64.3477		62.4237	38.6155	52.8798	42.5289	71.9772	58.5569
IPI:IPI00129924.6	9430020K01Rik	Uncharacterized protein KIAA1462	848	SHGGSGSEDSEAE	13.33	1	36.0755	19.173	31.271	31.9619	43.2111	38.6771		36.0755	19.9502	28.2779	22.6529	41.0869	35.1965
IPI:IPI00129924.6	9430020K01Rik	Uncharacterized protein KIAA1462	980	LSEPRGSQELTKF	4.92	1	129.674	149.222	217.757	238.882	289.273	318.675		129.674	155.271	196.914	169.307	275.053	289.997
IPI:IPI00129924.6	9430020K01Rik	Uncharacterized protein KIAA1462	842	LQEEEESHGGSGS	4.49	1	36.0755	19.173	31.271	31.9619	43.2111	38.6771		36.0755	19.9502	28.2779	22.6529	41.0869	35.1965
IPI:IPI00129924.6	9430020K01Rik	Uncharacterized protein KIAA1462	1248	SSKSADSVEEPDP	0	1	9.48257	10.8468	12.9222	20.1063	13.9971	17.1364		9.48257	11.2865	11.6854	14.2503	13.309	15.5943
IPI:IPI00464307.6	9830001H06Rik	hypothetical protein LOC320706	298	PPRPPASPDEPSV	24.38	1	37.7381	37.4369	41.7442	49.1767	55.4546	50.1023		37.7381	38.9544	37.7487	34.8538	52.7285	45.5935
IPI:IPI00453781.5	A430105I19Rik	Uncharacterized protein C15orf52 homolog	146	GVTTTLTDDEDAA	11.72	1	14.8783	31.6161	23.428	53.2343	16.6568	33.372		14.8783	32.8977	21.1856	37.7296	15.838	30.3688
IPI:IPI00350302.3	A730069N07Rik	Putative uncharacterized protein	371	DRTRLDSMVLLIM	16.57	1	60.1715	69.4313	87.7385	112.193	67.9264	74.9344		60.1715	72.2457	79.3406	79.5163	64.5872	68.1909
IPI:IPI00381415.6	A830080D01Rik	Isoform 1 of Uncharacterized protein CXorf23 homolog	15	PRWKQRSLSPQSR	85.77	3	106.365	77.4615	106.85	101.144	103.222	93.2566		106.365	80.6014	96.6233	71.6855	98.1475	84.8642
IPI:IPI00381415.6	A830080D01Rik	Isoform 1 of Uncharacterized protein CXorf23 homolog	205	EESYPQSPRRGSE	58.33	3	135.287	104.527	154.703	157.519	139.118	138.057		135.287	108.764	139.896	111.641	132.279	125.633
IPI:IPI00381415.6	A830080D01Rik	Isoform 1 of Uncharacterized protein CXorf23 homolog	17	WKQRSLSPQSRNF	53.53	2	65.2985	46.4032	65.8582	60.1698	66.0341	56.0369		65.2985	48.2842	59.5546	42.6451	62.7879	50.994
IPI:IPI00381415.6	A830080D01Rik	Isoform 1 of Uncharacterized protein CXorf23 homolog	600	TERNHQSPSFSKV	34.98	1	92.735	81.7831	111.372	112.763	105.387	106.683		92.735	85.0982	100.712	79.9203	100.206	97.0824
IPI:IPI00381415.6	A830080D01Rik	Isoform 1 of Uncharacterized protein CXorf23 homolog	592	NIFHMASPTERNH	12.74	1	51.5979	50.2585	72.3479	78.1278	63.7154	76.0917		51.5979	52.2957	65.4231	55.3728	60.5832	69.244
IPI:IPI00421064.6	AA881470	Putative uncharacterized protein	149	PREAGDSPNSASV	27.16	1	18.3069	13.263	23.8282	22.9679	20.7133	16.6599		18.3069	13.8006	21.5475	16.2784	19.6951	15.1606
IPI:IPI00421064.6	AA881470	Putative uncharacterized protein	91	GLPRASSPRPHPE	0	2	91.5873	70.6591	101.395	100.212	86.6793	81.8625		91.5873	73.5233	91.6901	71.0246	82.4182	74.4955
IPI:IPI00356608.4	Aak1	Isoform 2 of AP2-associated protein kinase 1	535	QGQKVGSLTPPSS	112.6	2	260.969	243.07	247.091	354.842	205.028	250.691		260.969	252.923	223.441	251.493	194.949	228.13
IPI:IPI00356608.4	Aak1	Isoform 2 of AP2-associated protein kinase 1	537	QKVGSLTPPSSPK	95.84	9	947.427	973.034	1005.12	1369.71	1006.54	1064.93		947.427	1012.48	908.915	970.776	957.064	969.095
IPI:IPI00356608.4	Aak1	Isoform 2 of AP2-associated protein kinase 1	595	TTTPSGSPRTSQQ	40.71	7	353.089	379.701	384.924	467.306	326.96	343.475		353.089	395.092	348.081	331.201	310.887	312.565
IPI:IPI00356608.4	Aak1	Isoform 2 of AP2-associated protein kinase 1	541	SLTPPSSPKTQRA	37.41	9	947.427	973.034	1005.12	1369.71	1006.54	1064.93		947.427	1012.48	908.915	970.776	957.064	969.095
IPI:IPI00356608.4	Aak1	Isoform 2 of AP2-associated protein kinase 1	585	EASLNKSKSATTT	19.84	2	177.078	236.877	241.561	313.299	219.613	234.433		177.078	246.479	218.44	222.049	208.817	213.336
IPI:IPI00356608.4	Aak1	Isoform 2 of AP2-associated protein kinase 1	587	SLNKSKSATTTPS	17.01	3	278.547	343.28	358.606	415.503	304.764	308.908		278.547	357.195	324.282	294.486	289.782	281.109
IPI:IPI00356608.4	Aak1	Isoform 2 of AP2-associated protein kinase 1	21	GLGSGSSGGGGSS	13.15	8	320.467	351.295	399.502	510.42	325.211	358.172		320.467	365.534	361.264	361.758	309.224	325.94
IPI:IPI00356608.4	Aak1	Isoform 2 of AP2-associated protein kinase 1	589	NKSKSATTTPSGS	12.2	6	434.959	507.992	524.585	631.746	453.695	462.804		434.959	528.583	474.374	447.747	431.392	421.155
IPI:IPI00356608.4	Aak1	Isoform 2 of AP2-associated protein kinase 1	559	LSDVTHSAVFGVP	11.72	3	316.537	306.968	347.172	432.325	300.73	298.891		316.537	319.411	313.942	306.409	285.946	271.993
IPI:IPI00356608.4	Aak1	Isoform 2 of AP2-associated protein kinase 1	570	VPASKSTQLLQAA	11.51	2	147.435	106.456	128.516	172.432	120.015	129.516		147.435	110.771	116.215	122.211	114.115	117.861
IPI:IPI00356608.4	Aak1	Isoform 2 of AP2-associated protein kinase 1	18	GSSGLGSGSSGGG	9.53	3	131.795	136.335	156.087	191.834	134.267	139.569		131.795	141.861	141.147	135.962	127.667	127.009
IPI:IPI00874995.2	Aak1	Uncharacterized protein FLJ45252 homolog	231	PQAGLPSHSVQVA	4.72	1	54.5693	41.1203	61.1336	62.3876	49.8955	36.746		54.5693	42.7871	55.2822	44.217	47.4427	33.4391
IPI:IPI00649264.1	Aarsd1;1700113i22rik	Alanyl-tRNA synthetase domain containing 1	95	DDLDDDSDSxxxx	18.29	8	281.584	282.259	330.649	424.924	248.69	280.625		281.584	293.7	299.001	301.163	236.465	255.37
IPI:IPI00648549.2	Aarsd1;1700113i22rik	Alanyl-tRNA synthetase domain-containing protein 1	409	DYVSTQSAEExxx	17.95	3	57.4328	52.6534	61.9857	65.3624	66.3503	64.8292		57.4328	54.7877	56.0527	46.3253	63.0886	58.9951
IPI:IPI00129915.3	Abcc1	Multidrug resistance-associated protein 1	290	SKPKGSSQLDVNE	14.49	2	103.065	130.58	148.769	291.305	156.202	113.555		103.065	135.873	134.529	206.461	148.524	103.336
IPI:IPI00396671.1	Abcf1	ATP-binding cassette sub-family F member 1	225	KEAEQGSGEEKEE	1000	1	220.835	310.781	120.314	199.938	216.986	231.051		220.835	323.379	108.798	141.705	206.319	210.258
IPI:IPI00396671.1	Abcf1	ATP-binding cassette sub-family F member 1	90	KDVDDDSDERVLM	1000	1	108.104	153.532	165.093	212.992	129.467	145.495		108.104	159.755	149.291	150.957	123.103	132.402
IPI:IPI00396671.1	Abcf1	ATP-binding cassette sub-family F member 1	138	ALIQDDSEEEEEE	1000	5	337.697	320.048	399.735	477.213	358.912	391.363		337.697	333.021	361.475	338.223	341.268	356.143
IPI:IPI00396671.1	Abcf1	ATP-binding cassette sub-family F member 1	107	QLSVPASDEEDEV	1000	7	410.948	356.172	426.73	541.044	386.426	399.505		410.948	370.609	385.885	383.463	367.43	363.553
IPI:IPI00396671.1	Abcf1	ATP-binding cassette sub-family F member 1	103	ERLKQLSVPASDE	1000	2	91.44	51.9826	74.2829	77.499	62.5114	61.4823		91.44	54.0897	67.1729	54.9271	59.4384	55.9494
IPI:IPI00396671.1	Abcf1	ATP-binding cassette sub-family F member 1	194	KPAAADSEGEEEE	59.8	4	530.048	470.745	560.544	726.218	549.067	596.315		530.048	489.826	506.891	514.704	522.076	542.652
IPI:IPI00396671.1	Abcf1	ATP-binding cassette sub-family F member 1	22	GDGEGTSPADKVV	17.01	1	112.767	48.2846	89.1046	85.9113	76.807	69.7575		112.767	50.2418	80.5759	60.8893	73.0313	63.4799
IPI:IPI00454179.3	Abi1	Isoform 4 of Abl interactor 1	220	RLGSQHSPGRTAS	79.31	6	381.419	466.445	422.383	514.888	477.525	576.312		381.419	485.353	381.955	364.925	454.05	524.449
IPI:IPI00454179.3	Abi1	Isoform 4 of Abl interactor 1	178	PTQKPPSPPVSGR	30.68	3	166.256	263.711	251.023	386.561	257.752	300.104		166.256	274.401	226.996	273.974	245.081	273.097
IPI:IPI00454179.3	Abi1	Isoform 4 of Abl interactor 1	182	PPSPPVSGRGTLG	29.99	3	199.634	282.434	280.812	414.64	285.233	339.289		199.634	293.882	253.934	293.875	271.211	308.756
IPI:IPI00380956.1	Abi2	Abl interactor 2	221	MAPSQQSPVRTAS	57.78	3	139.963	93.2986	142.26	130.335	106.948	88.3489		139.963	97.0805	128.644	92.3743	101.69	80.3982
IPI:IPI00380956.1	Abi2	Abl interactor 2	177	PTQKPPSPPMSGK	12.15	1	44.7282	42.6201	56.6943	55.3688	50.3159	39.9109		44.7282	44.3477	51.2678	39.2424	47.8424	36.3192
IPI:IPI00380956.1	Abi2	Abl interactor 2	301	PPTIGGSLPYRRP	4.49	1	48.4899	44.5373	51.3033	66.5532	51.4364	38.1389		48.4899	46.3426	46.3928	47.1693	48.9078	34.7067
IPI:IPI00117039.6	Abl2	Tyrosine-protein kinase ABL2	621	TQASSGSPALPRK	34.49	3	156.933	146.77	158.041	202.341	160.228	150.007		156.933	152.719	142.914	143.408	152.351	136.507
IPI:IPI00117039.6	Abl2	Tyrosine-protein kinase ABL2	822	RTVSTSSQPEENV	24.44	3	226.777	217.739	198.576	325.948	181.679	206.986		226.777	226.565	179.569	231.015	172.748	188.358
IPI:IPI00117039.6	Abl2	Tyrosine-protein kinase ABL2	785	PFPRSNSTSSMSS	20.35	1	67.6397	66.7273	72.8027	91.8697	63.5639	63.8208		67.6397	69.4321	65.8344	65.1123	60.4392	58.0774
IPI:IPI00117039.6	Abl2	Tyrosine-protein kinase ABL2	819	QLERTVSTSSQPE	13.24	1	105.162	95.8947	83.8885	147.007	75.6228	102.524		105.162	99.7818	75.8591	104.191	71.9053	93.2976
IPI:IPI00169851.4	Ablim1	Putative uncharacterized protein	596	RMDRGVSMPNMLE	1000	1	5.71747	7.79283	7.49741	10.9972	7.42385	8.67008		5.71747	8.10871	6.77979	7.79422	7.0589	7.88984
IPI:IPI00169851.4	Ablim1	Putative uncharacterized protein	353	LGESPRTLSPTPS	33.33	1	57.9665	76.9982	67.3958	135.427	47.9811	71.2184		57.9665	80.1193	60.945	95.9833	45.6224	64.8093
IPI:IPI00169851.4	Ablim1	Putative uncharacterized protein	355	ESPRTLSPTPSAE	31.51	2	113.206	136.262	124.28	199.198	73.725	94.962		113.206	141.785	112.385	141.181	70.1008	86.4162
IPI:IPI00169851.4	Ablim1	Putative uncharacterized protein	379	RSTSQGSINSPVY	27.03	1	63.501	97.4308	66.6963	133.78	52.9621	80.4177		63.501	101.38	60.3125	94.816	50.3585	73.1807
IPI:IPI00169851.4	Ablim1	Putative uncharacterized protein	376	MIHRSTSQGSINS	16.22	3	167.298	248.493	185.916	346.827	152.03	228.87		167.298	258.565	168.121	245.812	144.556	208.273
IPI:IPI00169851.4	Ablim1	Putative uncharacterized protein	477	TDPRRRSSGREED	16.2	1	105.447	119.539	97.6896	189.062	84.0806	115.462		105.447	124.385	88.3392	133.997	79.9473	105.071
IPI:IPI00169851.4	Ablim1	Putative uncharacterized protein	291	GSSIPGSPGHTIY	12.7	1	150.793	177.45	154.375	255.204	95.31	129.906		150.793	184.643	139.599	180.875	90.6247	118.215
IPI:IPI00169851.4	Ablim1	Putative uncharacterized protein	543	HAPSSKTSSLPGY	0	1	72.3016	96.658	83.5524	135.777	54.9852	74.7013		72.3016	100.576	75.5552	96.2314	52.2822	67.9788
IPI:IPI00474783.4	Acaca	Isoform 1 of Acetyl-CoA carboxylase 1	1258	MGCFCDSPPQSPT	66.53	1	21.5225	21.4054	33.76	24.254	18.6208	25.1489		21.5225	22.2731	30.5287	17.1899	17.7054	22.8857
IPI:IPI00474783.4	Acaca	Isoform 1 of Acetyl-CoA carboxylase 1	723	YDGSSYTTYMKEE	18.87	1	78.4802	83.6862	189.21	323.411	58.1844	64.041		78.4802	87.0784	171.1	229.216	55.3241	58.2778
IPI:IPI00474783.4	Acaca	Isoform 1 of Acetyl-CoA carboxylase 1	29	SVSEDNSEDEISN	18.11	1	65.173	59.8544	90.386	112.272	76.2122	74.6359		65.173	62.2806	81.7347	79.5723	72.4657	67.9193
IPI:IPI00474783.4	Acaca	Isoform 1 of Acetyl-CoA carboxylase 1	717	GGLLLSYDGSSYT	13.16	1	78.4802	83.6862	189.21	323.411	58.1844	64.041		78.4802	87.0784	171.1	229.216	55.3241	58.2778
IPI:IPI00474783.4	Acaca	Isoform 1 of Acetyl-CoA carboxylase 1	716	DGGLLLSYDGSSY	6.88	1	78.4802	83.6862	189.21	323.411	58.1844	64.041		78.4802	87.0784	171.1	229.216	55.3241	58.2778
IPI:IPI00474783.4	Acaca	Isoform 1 of Acetyl-CoA carboxylase 1	720	LLSYDGSSYTTYM	0	1	78.4802	83.6862	189.21	323.411	58.1844	64.041		78.4802	87.0784	171.1	229.216	55.3241	58.2778
IPI:IPI00785394.1	Acap2	Isoform 2 of ARFGAP with coiled-coil, ANK repeat and PH domain-containing protein 2	366	SSPSTGSLDSGNE	43.03	2	435.945	247.608	280.885	347.794	387.274	342.908		435.945	257.644	254	246.498	368.236	312.049
IPI:IPI00785394.1	Acap2	Isoform 2 of ARFGAP with coiled-coil, ANK repeat and PH domain-containing protein 2	363	DKKSSPSTGSLDS	26.38	1	135.674	74.5896	81.6997	107.339	110.544	107.545		135.674	77.6131	73.8798	76.0761	105.11	97.8668
IPI:IPI00785394.1	Acap2	Isoform 2 of ARFGAP with coiled-coil, ANK repeat and PH domain-containing protein 2	360	EKLDKKSSPSTGS	0	1	102.4	70.198	92.2577	100.193	127.532	106.432		102.4	73.0435	83.4272	71.0114	121.263	96.854
IPI:IPI00466479.3	Acap3	Putative uncharacterized protein	388	ASPSTSSIDSTTD	24.84	5	294.286	221.571	266.943	314.606	287.648	267.705		294.286	230.552	241.392	222.976	273.507	243.614
IPI:IPI00466479.3	Acap3	Putative uncharacterized protein	391	STSSIDSTTDSRE	17.01	5	228.142	187.708	212.656	252.754	217.999	205.131		228.142	195.317	192.302	179.138	207.282	186.671
IPI:IPI00466479.3	Acap3	Putative uncharacterized protein	385	DRTASPSTSSIDS	14.65	1	23.4495	46.01	52.7261	65.8196	49.2907	53.2062		23.4495	47.875	47.6794	46.6494	46.8676	48.4181
IPI:IPI00466479.3	Acap3	Putative uncharacterized protein	386	RTASPSTSSIDST	13.27	1	23.4495	46.01	52.7261	65.8196	49.2907	53.2062		23.4495	47.875	47.6794	46.6494	46.8676	48.4181
IPI:IPI00229804.5	Acbd5	Isoform 3 of Acyl-CoA-binding domain-containing protein 5	155	SDSGAESEEEEAQ	18.22	1	98.8538	116.786	144.596	234.536	154.647	129.325		98.8538	121.52	130.756	166.226	147.045	117.687
IPI:IPI00229804.5	Acbd5	Isoform 3 of Acyl-CoA-binding domain-containing protein 5	148	VNGKAESSDSGAE	10.33	1	98.8538	116.786	144.596	234.536	154.647	129.325		98.8538	121.52	130.756	166.226	147.045	117.687
IPI:IPI00922962.1	Acin1	apoptotic chromatin condensation inducer 1 isoform 2	491	TDTKAESPAGRVS	1000	1	23.0106	36.253	34.42	23.1637	64.6668	55.5272		23.0106	37.7225	31.1255	16.4172	61.4879	50.5302
IPI:IPI00922962.1	Acin1	apoptotic chromatin condensation inducer 1 isoform 2	729	LQPEQGSPKKCEA	1000	4	216.44	163.112	242.765	234.966	240.882	215.398		216.44	169.724	219.529	166.531	229.041	196.014
IPI:IPI00922962.1	Acin1	apoptotic chromatin condensation inducer 1 isoform 2	1003	RTAQVPSPPRGKI	97.07	2	221.653	133.494	183.005	187.007	155.385	150.42		221.653	138.905	165.489	132.541	147.747	136.883
IPI:IPI00922962.1	Acin1	apoptotic chromatin condensation inducer 1 isoform 2	655	SSSSRKSLSPGVS	88.57	2	106.659	57.7812	102.823	80.7294	98.7431	75.9176		106.659	60.1234	92.9817	57.2166	93.889	69.0856
IPI:IPI00922962.1	Acin1	apoptotic chromatin condensation inducer 1 isoform 2	413	QPEQIVSEEETPP	69.75	1	60.5183	31.8175	44.8447	48.6151	49.0326	49.1904		60.5183	33.1072	40.5524	34.4558	46.6222	44.7636
IPI:IPI00922962.1	Acin1	apoptotic chromatin condensation inducer 1 isoform 2	657	SSRKSLSPGVSRD	50.72	5	244.937	167.037	313.365	249.292	316.814	264.194		244.937	173.808	283.371	176.685	301.24	240.418
IPI:IPI00922962.1	Acin1	apoptotic chromatin condensation inducer 1 isoform 2	561	KEGRRASHALFPE	47.72	1	1.43974	0.1	56.4625	62.7194	99.6158	121.078		1.43974	0.104054	51.0582	44.4521	94.7188	110.182
IPI:IPI00922962.1	Acin1	apoptotic chromatin condensation inducer 1 isoform 2	216	SEEKGESDDEKPR	42.87	1	194.03	153.312	210.222	213.921	265.129	237.169		194.03	159.527	190.101	151.616	252.096	215.826
IPI:IPI00922962.1	Acin1	apoptotic chromatin condensation inducer 1 isoform 2	838	GVQAGNSDTEGGQ	40.71	5	291.787	291.37	336.735	399.435	286	292.623		291.787	303.181	304.504	283.098	271.941	266.289
IPI:IPI00922962.1	Acin1	apoptotic chromatin condensation inducer 1 isoform 2	417	IVSEEETPPPLLT	32.23	1	60.5183	31.8175	44.8447	48.6151	49.0326	49.1904		60.5183	33.1072	40.5524	34.4558	46.6222	44.7636
IPI:IPI00911143.1	Acin1	apoptotic chromatin condensation inducer 1 isoform 4	886	ADDSRISEDETER	30.02	1	54.4372	17.8436	32.096	31.4562	25.6631	22.4389		54.4372	18.5669	29.0239	22.2945	24.4015	20.4196
IPI:IPI00922962.1	Acin1	apoptotic chromatin condensation inducer 1 isoform 2	431	EASSPPTHIQLQE	21.43	1	0.00159747	0.1	25.2641	23.7519	47.7838	46.5527		0.00159747	0.104054	22.8459	16.8341	45.4348	42.3633
IPI:IPI00922962.1	Acin1	apoptotic chromatin condensation inducer 1 isoform 2	468	AREPLASPHPAQL	17.68	2	0.00266951	0.1	42.228	37.4698	79.8576	72.5854		0.00266951	0.104054	38.1861	26.5566	75.9319	66.0533
IPI:IPI00922962.1	Acin1	apoptotic chromatin condensation inducer 1 isoform 2	253	EEEDQETPSRNLR	13.27	1	9.73008	7.1057	152.825	144.179	333.016	319.171		9.73008	7.39373	138.197	102.186	316.645	290.448
IPI:IPI00922962.1	Acin1	apoptotic chromatin condensation inducer 1 isoform 2	477	PAQLLRSLSPLSG	12.32	2	223.207	114.486	150.066	156.648	155.626	130.853		223.207	119.127	135.703	111.023	147.976	119.078
IPI:IPI00922962.1	Acin1	apoptotic chromatin condensation inducer 1 isoform 2	389	LEEKSQSPSPPPL	9.42	5	417.731	178.267	269.434	284.894	290.316	251.727		417.731	185.493	243.645	201.918	276.044	229.074
IPI:IPI00922962.1	Acin1	apoptotic chromatin condensation inducer 1 isoform 2	583	SSSRSSSPSSSSS	8.63	2	36.6714	50.9421	97.6486	101.667	221.542	186.728		36.6714	53.007	88.3022	72.0564	210.651	169.924
IPI:IPI00922962.1	Acin1	apoptotic chromatin condensation inducer 1 isoform 2	598	RSPSPDSVASRPQ	7.1	1	15.1868	10.7121	69.4026	73.9135	140.615	115.379		15.1868	11.1463	62.7597	52.3859	133.703	104.996
IPI:IPI00922962.1	Acin1	apoptotic chromatin condensation inducer 1 isoform 2	898	ADDSRISEDETER	6.72	2	73.6926	59.304	86.8949	95.6609	72.4454	72.8042		73.6926	61.7079	78.5777	67.7993	68.8841	66.2524
IPI:IPI00922962.1	Acin1	apoptotic chromatin condensation inducer 1 isoform 2	585	SRSSSPSSSSSPS	5.95	2	36.6714	50.9421	97.6486	101.667	221.542	186.728		36.6714	53.007	88.3022	72.0564	210.651	169.924
IPI:IPI00922962.1	Acin1	apoptotic chromatin condensation inducer 1 isoform 2	428	LTKEASSPPTHIQ	0	1	0.00107204	0.1	16.9639	13.7179	32.0738	26.0327		0.00107204	0.104054	15.3402	9.72251	30.4971	23.69
IPI:IPI00126248.3	Acly	Putative uncharacterized protein	481	PQDSVPSPRSLQG	43.29	1	194.188	165.767	225.72	245.854	179.089	174.929		194.188	172.486	204.115	174.248	170.285	159.187
IPI:IPI00126248.3	Acly	Putative uncharacterized protein	455	APSRTASFSESRA	7.48	2	154.237	248.699	247.72	373.175	197.08	243.3		154.237	258.78	224.01	264.486	187.391	221.405
IPI:IPI00115871.3	Acot1	Acyl-coenzyme A thioesterase 1	416	SECLHVSPKIxxx	37.4	1	126.385	124.564	137.954	160.464	108.882	120.245		126.385	129.613	124.75	113.728	103.529	109.424
IPI:IPI00323660.1	Actl6a	Actin-like protein 6A	233	EAVREGSPANWKR	1000	3	328.689	230.168	324.24	308.987	318.318	264.531		328.689	239.498	293.205	218.993	302.669	240.725
IPI:IPI00118899.1	Actn4	Alpha-actinin-4	160	FAIQDISVEETSA	53.4	2	149.475	292.951	191.873	328.404	112.233	190.192		149.475	304.826	173.508	232.755	106.716	173.076
IPI:IPI00314443.3	Adam17	Putative uncharacterized protein	813	SSTAAKSFEDLTD	63.39	1	72.5431	36.6659	39.7581	58.6182	31.0984	24.9127		72.5431	38.1522	35.9527	41.5454	29.5696	22.6708
IPI:IPI00377680.4	Adcy2	adenylate cyclase 2	476	PKGERRSPQHLFR	1000	2	60.5007	42.9614	63.1235	92.8646	52.3158	33.0842		60.5007	44.7028	57.0816	65.8174	49.744	30.1069
IPI:IPI00122297.5	Adcy6	adenylate cyclase 6	576	QRTRANSMEGLMP	1000	1	51.114	40.1969	43.7741	69.0384	37.5164	29.9894		51.114	41.8263	39.5843	48.9307	35.6721	27.2906
IPI:IPI00122297.5	Adcy6	adenylate cyclase 6	53	KNAEPPSPTPAAH	55.1	1	39.5756	45.1027	53.0774	83.0656	39.7354	31.3396		39.5756	46.9309	47.9971	58.8724	37.7821	28.5193
IPI:IPI00136000.1	Add1	Isoform 1 of Alpha-adducin	586	ERKQKGSEENLDE	87.54	4	591.217	405.835	500.678	489.06	766.414	626.186		591.217	422.285	452.756	346.62	728.738	569.834
IPI:IPI00136000.1	Add1	Isoform 1 of Alpha-adducin	11	TRAAVVTSPPPTT	17.01	1	70.2774	51.5645	58.5006	72.0453	74.0359	62.819		70.2774	53.6547	52.9012	51.0618	70.3964	57.1658
IPI:IPI00136000.1	Add1	Isoform 1 of Alpha-adducin	464	EEGQNGSSPKSKT	11.35	3	161.493	112.608	141.365	133.172	173.663	153.81		161.493	117.172	127.834	94.3848	165.126	139.968
IPI:IPI00136000.1	Add1	Isoform 1 of Alpha-adducin	482	DGHRTSTSAVPNL	3.43	1	24.8898	24.6664	31.7866	34.7649	37.9964	29.1571		24.8898	25.6663	28.7441	24.6395	36.1285	26.5332
IPI:IPI00387559.1	Add3	Isoform 2 of Gamma-adducin	673	RTEEVLSPDGSPS	29.36	1	27.1923	16.3595	31.189	28.9767	32.1242	22.8287		27.1923	17.0226	28.2037	20.5371	30.545	20.7743
IPI:IPI00387559.1	Add3	Isoform 2 of Gamma-adducin	681	DGSPSKSPSKKKK	16.04	2	179.975	125.082	156.923	146.585	247.756	207.645		179.975	130.152	141.903	103.891	235.577	188.958
IPI:IPI00387559.1	Add3	Isoform 2 of Gamma-adducin	677	VLSPDGSPSKSPS	10.36	1	27.1923	16.3595	31.189	28.9767	32.1242	22.8287		27.1923	17.0226	28.2037	20.5371	30.545	20.7743
IPI:IPI00672180.1	Adnp	activity-dependent neuroprotective protein	708	PSRLNQSPGLAPV	1000	1	209.566	176.749	289.249	278.434	263.328	241.366		209.566	183.914	261.564	197.339	250.383	219.645
IPI:IPI00672180.1	Adnp	activity-dependent neuroprotective protein	904	VEPKIPSDNLEEP	1000	2	207.602	129.18	261.869	248.633	242.057	209.557		207.602	134.416	236.804	176.217	230.157	190.698
IPI:IPI00672180.1	Adnp	activity-dependent neuroprotective protein	959	KLMHDASDSEVDQ	1000	2	314.372	150.214	236.449	241.087	252.643	208.122		314.372	156.303	213.817	170.87	240.224	189.392
IPI:IPI00672180.1	Adnp	activity-dependent neuroprotective protein	961	MHDASDSEVDQDD	1000	2	314.372	150.214	236.449	241.087	252.643	208.122		314.372	156.303	213.817	170.87	240.224	189.392
IPI:IPI00672180.1	Adnp	activity-dependent neuroprotective protein	98	HFRNVHSEDFENR	1000	4	147.569	92.4182	181.645	128.265	162.518	137.167		147.569	96.1644	164.259	90.9073	154.529	124.823
IPI:IPI00320687.2	Adrbk1	Beta-adrenergic receptor kinase 1	670	MKNKPRSPVVELS	93.2	1	52.9852	54.5592	71.4906	83.5565	75.7297	73.3183		52.9852	56.7708	64.6479	59.2203	72.0069	66.7202
IPI:IPI00480365.1	Aebp2	Isoform 2 of Zinc finger protein AEBP2	199	SGGRRGSLEMSSD	64.08	3	100.559	110.626	118.75	165.254	105.934	117.871		100.559	115.11	107.384	117.123	100.726	107.264
IPI:IPI00480365.1	Aebp2	Isoform 2 of Zinc finger protein AEBP2	24	SPLSPGSPGPAAR	32.16	1	44.5202	45.7876	61.9052	77.4131	51.5012	59.1483		44.5202	47.6436	55.9799	54.8662	48.9695	53.8254
IPI:IPI00480365.1	Aebp2	Isoform 2 of Zinc finger protein AEBP2	21	SRLSPLSPGSPGP	22.08	1	44.5202	45.7876	61.9052	77.4131	51.5012	59.1483		44.5202	47.6436	55.9799	54.8662	48.9695	53.8254
IPI:IPI00480365.1	Aebp2	Isoform 2 of Zinc finger protein AEBP2	204	GSLEMSSDGEPLS	10.18	1	24.2079	25.7078	23.0237	37.1418	19.061	25.0732		24.2079	26.7499	20.82	26.3241	18.124	22.8168
IPI:IPI00467327.4	Afap1	Actin filament-associated protein 1	669	GTSSPQSPVFRHR	69.35	11	382.328	518.283	426.448	645.119	465.784	563.287		382.328	539.292	385.631	457.226	442.887	512.596
IPI:IPI00467327.4	Afap1	Actin filament-associated protein 1	283	LSSERPSSDGEGG	48.16	4	200.867	221.23	205.644	326.612	188.889	232.038		200.867	230.197	185.961	231.485	179.604	211.157
IPI:IPI00467327.4	Afap1	Actin filament-associated protein 1	284	SSERPSSDGEGGV	38.72	9	682.347	803.911	718.999	1200.93	702.803	857.263		682.347	836.497	650.18	851.154	668.255	780.116
IPI:IPI00467327.4	Afap1	Actin filament-associated protein 1	662	LAIEPRSGTSSPQ	24.44	2	83.3682	114.512	106.594	165.085	107.794	129.381		83.3682	119.153	96.3911	117.003	102.495	117.738
IPI:IPI00467327.4	Afap1	Actin filament-associated protein 1	666	PRSGTSSPQSPVF	18.42	4	151.243	212.218	163.051	272.361	165.879	215.916		151.243	220.82	147.444	193.035	157.725	196.485
IPI:IPI00467327.4	Afap1	Actin filament-associated protein 1	549	GVKRTASNAEQYK	18.29	4	275.105	347.626	299.099	490.875	289.276	371.9		275.105	361.717	270.471	347.906	275.056	338.432
IPI:IPI00467327.4	Afap1	Actin filament-associated protein 1	279	LEKKLSSERPSSD	17.56	5	334.746	422.411	345.953	649.104	342.339	459.735		334.746	439.533	312.84	460.05	325.51	418.363
IPI:IPI00467327.4	Afap1	Actin filament-associated protein 1	278	ELEKKLSSERPSS	15.68	2	173.217	275.468	193.341	431.717	219.238	318.207		173.217	286.634	174.835	305.978	208.46	289.571
IPI:IPI00467327.4	Afap1	Actin filament-associated protein 1	547	AGGVKRTASNAEQ	13.27	2	156.539	511.349	476.13	854.334	414.769	646.689		156.539	532.077	430.557	605.506	394.379	588.492
IPI:IPI00467327.4	Afap1	Actin filament-associated protein 1	665	EPRSGTSSPQSPV	13.24	3	132.778	178.127	155.802	228.344	178.48	192.858		132.778	185.347	140.89	161.838	169.707	175.502
IPI:IPI00467327.4	Afap1	Actin filament-associated protein 1	295	GVENGVTTCNGKE	11.66	1	100.283	168.49	109.175	283.777	121.875	192.012		100.283	175.32	98.7253	201.126	115.884	174.732
IPI:IPI00467327.4	Afap1	Actin filament-associated protein 1	712	QPSSGSSPCRGHV	9.34	2	55.9394	60.4005	57.2138	74.7211	61.3156	60.532		55.9394	62.8488	51.7376	52.9583	58.3014	55.0846
IPI:IPI00169899.2	Afap1l2	Isoform 1 of Actin filament-associated protein 1-like 2	147	VSSSYESYDEDEN	8.85	1	71.3301	101.188	134.354	205.58	95.0335	111.015		71.3301	105.29	121.494	145.704	90.3618	101.025
IPI:IPI00169899.2	Afap1l2	Isoform 1 of Actin filament-associated protein 1-like 2	142	EDGEAVSSSYESY	5.13	1	71.3301	101.188	134.354	205.58	95.0335	111.015		71.3301	105.29	121.494	145.704	90.3618	101.025
IPI:IPI00113246.1	Aff4	AF4/FMR2 family member 4	1052	KAVGMPSPVSPKL	1000	1	113.174	100.386	119.654	160.769	121.325	126.281		113.174	104.455	108.201	113.944	115.361	114.917
IPI:IPI00113246.1	Aff4	AF4/FMR2 family member 4	1055	GMPSPVSPKLSPG	1000	1	113.174	100.386	119.654	160.769	121.325	126.281		113.174	104.455	108.201	113.944	115.361	114.917
IPI:IPI00113246.1	Aff4	AF4/FMR2 family member 4	1040	SNSQAPSPGLGSK	56.76	1	69.8086	70.5924	81.3512	102.495	63.7329	75.4768		69.8086	73.4539	73.5647	72.6429	60.5999	68.6845
IPI:IPI00113246.1	Aff4	AF4/FMR2 family member 4	698	EEKELLSPLSEPD	31.83	1	85.0266	52.9995	65.6562	91.3182	62.6289	71.5261		85.0266	55.1478	59.3719	64.7214	59.5501	65.0893
IPI:IPI00113246.1	Aff4	AF4/FMR2 family member 4	523	KETSSATPGRDSK	18.87	1	72.094	62.763	82.2492	74.9472	75.121	79.9468		72.094	65.3071	74.3767	53.1185	71.4281	72.7522
IPI:IPI00113246.1	Aff4	AF4/FMR2 family member 4	489	PASSVDSNIPSSQ	18.82	1	120.401	89.169	119.687	145.919	108.8	112.112		120.401	92.7835	108.231	103.419	103.452	102.023
IPI:IPI00113246.1	Aff4	AF4/FMR2 family member 4	486	KVSPASSVDSNIP	15.11	1	120.401	89.169	119.687	145.919	108.8	112.112		120.401	92.7835	108.231	103.419	103.452	102.023
IPI:IPI00113246.1	Aff4	AF4/FMR2 family member 4	701	ELLSPLSEPDDRY	12.61	1	85.0266	52.9995	65.6562	91.3182	62.6289	71.5261		85.0266	55.1478	59.3719	64.7214	59.5501	65.0893
IPI:IPI00113246.1	Aff4	AF4/FMR2 family member 4	485	HKVSPASSVDSNI	9.24	1	120.401	89.169	119.687	145.919	108.8	112.112		120.401	92.7835	108.231	103.419	103.452	102.023
IPI:IPI00113246.1	Aff4	AF4/FMR2 family member 4	666	TPKYPESNRTPVK	8.38	1	169.861	145.516	189.742	225.835	179.476	171.2		169.861	151.414	171.581	160.06	170.653	155.793
IPI:IPI00113246.1	Aff4	AF4/FMR2 family member 4	675	TPVKPSSVEEEDS	5.92	1	169.861	145.516	189.742	225.835	179.476	171.2		169.861	151.414	171.581	160.06	170.653	155.793
IPI:IPI00113246.1	Aff4	AF4/FMR2 family member 4	207	EHQRSKSPRDPDA	3.36	1	19.7311	18.3857	30.0917	29.3009	26.0256	25.3606		19.7311	19.131	27.2115	20.7669	24.7462	23.0783
IPI:IPI00314905.3	Aftph	Isoform 2 of Aftiphilin	151	GQLRSFSPGDFRT	19.84	1	63.2612	53.7881	60.452	68.9722	61.0331	55.8046		63.2612	55.9684	54.6658	48.8838	58.0328	50.7826
IPI:IPI00314905.3	Aftph	Isoform 2 of Aftiphilin	679	HLLETHSSPAKTR	8.68	1	63.1045	43.2448	83.0875	74.3	66.3887	55.5847		63.1045	44.9977	75.1348	52.6598	63.1251	50.5825
IPI:IPI00226729.1	Agap1	Arf-GAP, GTPase, ANK repeat and PH domain-containing protein 1	521	KLDPPPSPHANRK	1000	2	113.575	105.537	106.131	148.676	109.819	118.54		113.575	109.815	95.9723	105.373	104.42	107.872
IPI:IPI00226729.1	Agap1	Arf-GAP, GTPase, ANK repeat and PH domain-containing protein 1	836	RFVLMATPNLSRK	48.94	1	4.67759	8.02943	7.51429	11.1343	9.86877	11.0903		4.67759	8.3549	6.79506	7.89139	9.38363	10.0923
IPI:IPI00226729.1	Agap1	Arf-GAP, GTPase, ANK repeat and PH domain-containing protein 1	339	LESRADSIGSGRA	27.03	2	47.8107	57.2762	51.1453	68.4102	55.2566	52.3728		47.8107	59.5979	46.2499	48.4855	52.5403	47.6597
IPI:IPI00230359.1	Agfg1	Isoform 1 of Arf-GAP domain and FG repeats-containing protein 1	181	KGTPSQSPVVGRS	72.42	6	313.79	164.729	206.364	256.467	175.556	152.268		313.79	171.407	186.612	181.77	166.926	138.565
IPI:IPI00230359.1	Agfg1	Isoform 1 of Arf-GAP domain and FG repeats-containing protein 1	177	LHLNKGTPSQSPV	48.59	2	199.655	52.5754	80.1855	76.1689	69.2037	54.3333		199.655	54.7065	72.5105	53.9844	65.8017	49.4437
IPI:IPI00187239.2	Aggf1	Angiogenic factor with G patch and FHA domains 1	308	VEYINCSEDEHSG	30.65	1	179.284	173.197	225.506	260.309	250.736	259.755		179.284	180.218	203.922	184.493	238.41	236.379
IPI:IPI00378698.6	Agrn	Isoform 2 of Agrin	610	CQSVLKSPVCGSD	15.62	1	131.272	92.0451	116.426	132.374	92.9235	86.2961		131.272	95.7761	105.282	93.8195	88.3555	78.5301
IPI:IPI00378698.6	Agrn	Isoform 2 of Agrin	622	DGVTYSTECHLKK	5.88	1	131.272	92.0451	116.426	132.374	92.9235	86.2961		131.272	95.7761	105.282	93.8195	88.3555	78.5301
IPI:IPI00122594.4	Ahctf1	AT-hook-containing transcription factor 1	1507	VGLPEESPRISAA	1000	1	89.0982	55.3468	64.5528	81.9603	49.7332	57.3524		89.0982	57.5903	58.3741	58.089	47.2884	52.1911
IPI:IPI00122594.4	Ahctf1	AT-hook-containing transcription factor 1	1080	GVSLFNSPKTEQP	106.2	1	74.4022	42.0472	48.2901	45.3473	68.0304	45.8258		74.4022	43.7516	43.668	32.1397	64.6861	41.7018
IPI:IPI00122594.4	Ahctf1	AT-hook-containing transcription factor 1	1928	VREREVSVSSVTE	37.41	1	355.815	162.758	205.939	277.62	180.946	161.909		355.815	169.355	186.228	196.762	172.051	147.338
IPI:IPI00122594.4	Ahctf1	AT-hook-containing transcription factor 1	1138	LEFIQQSPTRSPL	26.79	1	57.1206	29.0866	45.3654	45.9973	41.4795	35.0713		57.1206	30.2656	41.0232	32.6004	39.4404	31.9152
IPI:IPI00122594.4	Ahctf1	AT-hook-containing transcription factor 1	1218	LASPSLSPGRSLT	20.17	1	5.29876	5.37403	4.62345	7.94434	4.80839	3.7689		5.29876	5.59187	4.18092	5.63052	4.57202	3.42973
IPI:IPI00122594.4	Ahctf1	AT-hook-containing transcription factor 1	1087	PKTEQPSPVVHSF	13.91	1	64.4094	35.1741	59.0745	66.5293	54.21	51.2688		64.4094	36.5999	53.4202	47.1524	51.5451	46.655
IPI:IPI00122594.4	Ahctf1	AT-hook-containing transcription factor 1	1931	REVSVSSVTEEPK	10.28	1	355.815	162.758	205.939	277.62	180.946	161.909		355.815	169.355	186.228	196.762	172.051	147.338
IPI:IPI00122594.4	Ahctf1	AT-hook-containing transcription factor 1	1210	RSGFRTTPLASPS	0	1	14.496	31.3648	24.6679	35.549	32.5461	29.4854		14.496	32.6362	22.3068	25.1952	30.9462	26.8319
IPI:IPI00122594.4	Ahctf1	AT-hook-containing transcription factor 1	1214	RTTPLASPSLSPG	0	1	14.496	31.3648	24.6679	35.549	32.5461	29.4854		14.496	32.6362	22.3068	25.1952	30.9462	26.8319
IPI:IPI00420683.3	Ahdc1	A.T hook DNA-binding motif-containing protein 1	1502	LASPPATPKADKE	44.75	1	108.095	48.0806	63.6282	61.9794	55.7852	48.5919		108.095	50.0295	57.538	43.9276	53.0429	44.219
IPI:IPI00420683.3	Ahdc1	A.T hook DNA-binding motif-containing protein 1	99	SQAHCPSPAPDNS	44.14	1	38.6932	44.8228	62.1071	58.9691	44.1375	45.2026		38.6932	46.6397	56.1625	41.7941	41.9678	41.1347
IPI:IPI00420683.3	Ahdc1	A.T hook DNA-binding motif-containing protein 1	1467	PGSAARSPPYEGK	37.41	1	79.6931	55.0291	69.1231	77.9578	70.0273	50.9834		79.6931	57.2597	62.507	55.2523	66.5848	46.3953
IPI:IPI00420683.3	Ahdc1	A.T hook DNA-binding motif-containing protein 1	1396	AYSPTCSPTLGFK	33.33	2	417.066	253.519	364.166	312.451	386.373	326.045		417.066	263.796	329.31	221.448	367.379	296.704
IPI:IPI00420683.3	Ahdc1	A.T hook DNA-binding motif-containing protein 1	842	FRSLLDSDDSSDL	24.81	1	91.7122	77.4838	126.155	122.725	142.771	121.039		91.7122	80.6246	114.08	86.9808	135.753	110.146
IPI:IPI00420683.3	Ahdc1	A.T hook DNA-binding motif-containing protein 1	1498	SAPHLASPPATPK	17.25	1	108.095	48.0806	63.6282	61.9794	55.7852	48.5919		108.095	50.0295	57.538	43.9276	53.0429	44.219
IPI:IPI00420683.3	Ahdc1	A.T hook DNA-binding motif-containing protein 1	1088	SSSFQPSPENCRQ	16.25	1	20.3504	15.9052	23.3914	20.2114	21.2591	18.3351		20.3504	16.5499	21.1525	14.3247	20.214	16.6851
IPI:IPI00420683.3	Ahdc1	A.T hook DNA-binding motif-containing protein 1	845	LLDSDDSSDLLDF	10.33	1	91.7122	77.4838	126.155	122.725	142.771	121.039		91.7122	80.6246	114.08	86.9808	135.753	110.146
IPI:IPI00420683.3	Ahdc1	A.T hook DNA-binding motif-containing protein 1	1060	SRASTVSPGGYMV	8.06	1	52.5184	48.9327	51.1649	67.3824	58.8554	63.9193		52.5184	50.9162	46.2676	47.757	55.9621	58.1671
IPI:IPI00420683.3	Ahdc1	A.T hook DNA-binding motif-containing protein 1	1392	GLQKAYSPTCSPT	0	2	417.066	253.519	364.166	312.451	386.373	326.045		417.066	263.796	329.31	221.448	367.379	296.704
IPI:IPI00170079.4	Ahi1	Isoform 1 of Jouberin	26	TPTADDSDDSREK	72.77	1	43.6316	51.6684	71.0773	87.0214	56.6015	61.1306		43.6316	53.7628	64.2741	61.6761	53.819	55.6293
IPI:IPI00553798.2	Ahnak	AHNAK nucleoprotein isoform 1	4857	LKAEVKSPKVKKT	1000	1	92.2991	227.248	96.6902	238.144	177.989	199.966		92.2991	236.46	87.4355	168.784	169.239	181.971
IPI:IPI00553798.2	Ahnak	AHNAK nucleoprotein isoform 1	4811	MPKIHMSGPKVKA	1000	2	181.127	306.653	191.508	430.96	212.057	297.887		181.127	319.083	173.178	305.441	201.632	271.079
IPI:IPI00553798.2	Ahnak	AHNAK nucleoprotein isoform 1	2948	IKAPKISMPDLNL	1000	2	80.4062	141.404	130.81	245.978	156.519	170.239		80.4062	147.136	118.289	174.336	148.825	154.919
IPI:IPI00553798.2	Ahnak	AHNAK nucleoprotein isoform 1	1321	IKAPKISMPDLHL	1000	5	385.184	546.063	456.828	845.962	561.279	624.559		385.184	568.198	413.103	599.572	533.687	568.354
IPI:IPI00553798.2	Ahnak	AHNAK nucleoprotein isoform 1	4342	PKLDIDTPDIDIH	1000	1	19.9909	24.1533	22.3936	46.2848	25.5207	30.1076		19.9909	25.1324	20.2502	32.8042	24.2661	27.3982
IPI:IPI00553798.2	Ahnak	AHNAK nucleoprotein isoform 1	4890	AEAPLPSPKLEGE	1000	4	467.599	496.496	354.78	783.471	353.249	429.67		467.599	516.622	320.822	555.282	335.884	391.003
IPI:IPI00553798.2	Ahnak	AHNAK nucleoprotein isoform 1	2566	IKAPKISMPDIDL	1000	2	259.483	319.4	243.705	441.081	299.155	331.772		259.483	332.347	220.379	312.614	284.449	301.915
IPI:IPI00553798.2	Ahnak	AHNAK nucleoprotein isoform 1	893	PGFKAESPEMEVN	1000	2	241.484	244.947	183.061	390.541	202.022	232.151		241.484	254.876	165.539	276.794	192.091	211.259
IPI:IPI00553798.2	Ahnak	AHNAK nucleoprotein isoform 1	3017	MPDMHVSMPKISM	1000	3	187.695	220.762	184.042	312.865	227.696	220.674		187.695	229.71	166.426	221.741	216.503	200.815
IPI:IPI00553798.2	Ahnak	AHNAK nucleoprotein isoform 1	2371	FKTPKISMPDIDL	1000	1	139.64	117.15	91.6239	176.098	115.016	125.372		139.64	121.899	82.8541	124.809	109.362	114.09
IPI:IPI00553798.2	Ahnak	AHNAK nucleoprotein isoform 1	5393	AGNLHFSGPKIEG	1000	1	109.175	85.6058	69.4677	135.717	81.2813	77.6428		109.175	89.0758	62.8186	96.1889	77.2856	70.6556
IPI:IPI00553798.2	Ahnak	AHNAK nucleoprotein isoform 1	2438	IKAPKISMPDFDL	1000	1	91.3472	80.5982	73.9029	114.13	89.372	96.7485		91.3472	83.8652	66.8293	80.8892	84.9786	88.0419
IPI:IPI00553798.2	Ahnak	AHNAK nucleoprotein isoform 1	1274	AEGPEVSLPKADL	1000	1	49.1535	77.9332	93.4165	80.1222	95.9648	90.3457		49.1535	81.0922	84.4751	56.7863	91.2473	82.2153
IPI:IPI00553798.2	Ahnak	AHNAK nucleoprotein isoform 1	576	IGACRISMADVDL	1000	1	241.838	166.879	147.754	256.221	140.385	143.929		241.838	173.643	133.612	181.596	133.484	130.977
IPI:IPI00553798.2	Ahnak	AHNAK nucleoprotein isoform 1	818	IRAPKISMPDVDL	1000	1	28.2147	18.5643	14.4567	26.3275	15.4915	19.283		28.2147	19.3168	13.073	18.6595	14.73	17.5477
IPI:IPI00553798.2	Ahnak	AHNAK nucleoprotein isoform 1	42	QEVMQNSPAARTG	1000	2	62.129	56.9786	74.2748	80.0183	69.8058	66.1092		62.129	59.2882	67.1656	56.7126	66.3742	60.1599
IPI:IPI00553798.2	Ahnak	AHNAK nucleoprotein isoform 1	136	IKPRLRSEDGVEG	124.58	4	269.91	424.958	296.244	701.603	328.498	502.598		269.91	442.184	267.889	497.258	312.349	457.368
IPI:IPI00553798.2	Ahnak	AHNAK nucleoprotein isoform 1	116	SSEVVLSGDDEDY	77.12	5	363.558	461.699	352.923	676.568	361.648	425.621		363.558	480.414	319.143	479.515	343.87	387.318
IPI:IPI00553798.2	Ahnak	AHNAK nucleoprotein isoform 1	5525	SKASLGSLEGEVE	70.09	12	800.364	879.599	760.032	1356.02	864.843	899.674		800.364	915.253	687.286	961.073	822.328	818.71
IPI:IPI00553798.2	Ahnak	AHNAK nucleoprotein isoform 1	5522	LKSSKASLGSLEG	68.29	7	444.863	519.868	482.413	772.429	572.535	568.466		444.863	540.941	436.239	547.456	544.39	517.309
IPI:IPI00553798.2	Ahnak	AHNAK nucleoprotein isoform 1	2381	IDLHLKSPKIKGE	60.35	2	125.451	177.824	159.162	341.202	136.629	141.394		125.451	185.032	143.928	241.826	129.912	128.67
IPI:IPI00553798.2	Ahnak	AHNAK nucleoprotein isoform 1	94	HRKGDRSPEPGQT	54.02	4	210.389	216.231	160.07	293.478	183.845	192.892		210.389	224.996	144.748	208.002	174.808	175.533
IPI:IPI00553798.2	Ahnak	AHNAK nucleoprotein isoform 1	5607	HYEVTGSDDEAGK	50.72	7	1685.63	643.722	598.943	990.103	694.381	616.051		1685.63	669.815	541.615	701.732	660.246	560.611
IPI:IPI00553798.2	Ahnak	AHNAK nucleoprotein isoform 1	3140	PFLSISSPKVSMP	45.71	1	21.6794	20.2007	27.3456	42.9561	22.742	22.3978		21.6794	21.0195	24.7282	30.445	21.624	20.3822
IPI:IPI00553798.2	Ahnak	AHNAK nucleoprotein isoform 1	5590	GKLKFGTFGGLGS	37.4	1	94.3772	311.124	254.272	551.894	321.884	494.151		94.3772	323.735	229.934	391.153	306.061	449.681
IPI:IPI00553798.2	Ahnak	AHNAK nucleoprotein isoform 1	217	SGSGPASPTTGSA	37.25	13	680.384	1032.42	720.912	1672.38	697.479	938.068		680.384	1074.27	651.91	1185.29	663.192	853.65
IPI:IPI00553798.2	Ahnak	AHNAK nucleoprotein isoform 1	5636	SSSSNDSGTKVGI	31.51	1	227.008	177.054	197.084	239.453	212.615	157.429		227.008	184.231	178.22	169.711	202.163	143.262
IPI:IPI00553798.2	Ahnak	AHNAK nucleoprotein isoform 1	5508	TGSPEASISGSKG	31.47	1	79.1965	105.015	92.6502	153.715	99.252	118.445		79.1965	109.272	83.7822	108.945	94.3729	107.786
IPI:IPI00553798.2	Ahnak	AHNAK nucleoprotein isoform 1	5504	KGGVTGSPEASIS	28.5	3	434.169	431.711	365.824	636.247	436.182	462.757		434.169	449.21	330.809	450.937	414.74	421.112
IPI:IPI00553798.2	Ahnak	AHNAK nucleoprotein isoform 1	211	TVIRLPSGSGPAS	24.21	15	802.77	1117.2	832.823	1852.71	864.51	1141.09		802.77	1162.49	753.109	1313.1	822.012	1038.4
IPI:IPI00553798.2	Ahnak	AHNAK nucleoprotein isoform 1	5632	SRLSSSSSNDSGT	24.15	4	194.042	200.183	201.05	289.465	221.261	205.213		194.042	208.297	181.806	205.157	210.384	186.745
IPI:IPI00553798.2	Ahnak	AHNAK nucleoprotein isoform 1	5563	SDEREFSAPSTPT	23.66	4	497.979	360.698	337.117	540.884	379.363	350.195		497.979	375.318	304.849	383.349	360.714	318.68
IPI:IPI00553798.2	Ahnak	AHNAK nucleoprotein isoform 1	5555	PRHRSNSFSDERE	21.3	6	353.639	320.081	279.709	558.462	250.452	306.554		353.639	333.056	252.937	395.808	238.14	278.967
IPI:IPI00553798.2	Ahnak	AHNAK nucleoprotein isoform 1	5629	SKKSRLSSSSSND	19.33	4	275.178	336.793	362.102	489.069	402.5	341.309		275.178	350.445	327.443	346.626	382.714	310.594
IPI:IPI00553798.2	Ahnak	AHNAK nucleoprotein isoform 1	5557	HRSNSFSDEREFS	18.87	3	317.805	306.848	266.065	487.371	265.154	277.758		317.805	319.287	240.599	345.422	252.119	252.762
IPI:IPI00553798.2	Ahnak	AHNAK nucleoprotein isoform 1	5502	KGKGGVTGSPEAS	17.95	2	219.984	185.326	163.442	267.072	189.122	181.106		219.984	192.838	147.798	189.286	179.825	164.808
IPI:IPI00553798.2	Ahnak	AHNAK nucleoprotein isoform 1	5553	KKPRHRSNSFSDE	17.53	5	298.517	403.993	354.967	687.114	355.351	401.534		298.517	420.368	320.991	486.989	337.882	365.399
IPI:IPI00553798.2	Ahnak	AHNAK nucleoprotein isoform 1	5535	EVEAEASSPKGKF	17.53	2	135.549	107.071	94.7232	175.123	100.31	100.452		135.549	111.411	85.6568	124.118	95.3788	91.4124
IPI:IPI00553798.2	Ahnak	AHNAK nucleoprotein isoform 1	5536	VEAEASSPKGKFS	15.18	7	454.281	564.625	471.951	875.759	496.465	555.445		454.281	587.512	426.778	620.691	472.06	505.459
IPI:IPI00553798.2	Ahnak	AHNAK nucleoprotein isoform 1	219	SGPASPTTGSAVD	15.03	3	89.1994	200.269	193.878	424.195	165.225	264.263		89.1994	208.387	175.321	300.647	157.102	240.481
IPI:IPI00553798.2	Ahnak	AHNAK nucleoprotein isoform 1	5630	KKSRLSSSSSNDS	13.27	4	473.615	481.887	526.652	666.44	568.772	452.361		473.615	501.421	476.243	472.337	540.811	411.652
IPI:IPI00553798.2	Ahnak	AHNAK nucleoprotein isoform 1	5099	GDLGASSPSMKLH	10.33	1	165.736	179.618	139.38	231.431	158.247	136.905		165.736	186.899	126.039	164.026	150.468	124.585
IPI:IPI00553798.2	Ahnak	AHNAK nucleoprotein isoform 1	564	LTGPKISSPSGKI	8.63	1	22.262	88.1824	38.4247	70.5375	69.6885	70.3355		22.262	91.7569	34.7469	49.9932	66.2627	64.0059
IPI:IPI00553798.2	Ahnak	AHNAK nucleoprotein isoform 1	5566	REFSAPSTPTGTL	6.59	4	492.179	380.038	347.609	567.153	374.986	364.263		492.179	395.442	314.338	401.968	356.552	331.482
IPI:IPI00553798.2	Ahnak	AHNAK nucleoprotein isoform 1	5518	SKGDLKSSKASLG	5.29	3	167.462	189.683	181.562	270.278	227.034	215.004		167.462	197.371	164.184	191.558	215.874	195.655
IPI:IPI00553798.2	Ahnak	AHNAK nucleoprotein isoform 1	5512	EASISGSKGDLKS	4.92	1	27.534	37.8785	34.6111	52.4514	35.0174	38.8726		27.534	39.4139	31.2983	37.1747	33.296	35.3744
IPI:IPI00850843.2	Ahnak2	similar to KIAA2019 protein	597	PKVQMPSLKMPKV	1000	2	191.422	361.52	179.047	461.801	246.171	480.708		191.422	376.174	161.909	327.3	234.07	437.448
IPI:IPI00850843.2	Ahnak2	similar to KIAA2019 protein	286	RETRDMSPTSTDT	52.75	10	314.033	504.875	349.879	723.151	336.932	453.108		314.033	525.34	316.39	512.53	320.368	412.332
IPI:IPI00677756.1	Ahnak2	Putative uncharacterized protein	455	EQSLEASPISKVR	38.52	1	32.2977	43.9123	33.0277	71.0082	37.2442	52.4133		32.2977	45.6923	29.8665	50.3268	35.4133	47.6965
IPI:IPI00850843.2	Ahnak2	similar to KIAA2019 protein	289	RDMSPTSTDTEVH	28.5	6	115.639	173.498	115.952	262.377	110.736	171.417		115.639	180.531	104.854	185.959	105.293	155.991
IPI:IPI00850843.2	Ahnak2	similar to KIAA2019 protein	252	RTQDRFSWPKFQT	27.33	1	149.137	217.5	148.654	310.042	161.873	236.903		149.137	226.316	134.426	219.741	153.916	215.584
IPI:IPI00850843.2	Ahnak2	similar to KIAA2019 protein	272	GPRRSHSSSEASE	16.99	2	16.5831	53.2439	31.1106	52.3029	31.4888	51.0428		16.5831	55.4021	28.1328	37.0695	29.9408	46.4493
IPI:IPI00850843.2	Ahnak2	similar to KIAA2019 protein	288	TRDMSPTSTDTEV	15.5	6	202.543	311.283	229.61	483.869	202.355	298.194		202.543	323.901	207.633	342.94	192.408	271.359
IPI:IPI00677756.1	Ahnak2	Putative uncharacterized protein	738	TSARPGSEAMVAS	14.31	1	13.6249	29.4578	16.7415	41.6642	24.2558	30.26		13.6249	30.6519	15.1391	29.5293	23.0634	27.5368
IPI:IPI00677756.1	Ahnak2	Putative uncharacterized protein	346	MEARTGSLPSQPR	8.65	1	27.6285	47.6203	22.5753	48.9306	22.3556	35.8057		27.6285	49.5506	20.4145	34.6794	21.2566	32.5835
IPI:IPI00850843.2	Ahnak2	similar to KIAA2019 protein	393	MRENYYSMEKDIP	0	1	79.331	86.6678	70.4719	116.682	86.631	113.078		79.331	90.1809	63.7267	82.6979	82.3723	102.902
IPI:IPI00671014.2	AI848100	membrane protein CH1	1284	NLKRRTSFPLIRS	15.5	1	33.2216	51.7606	40.0666	78.3495	35.8022	43.8431		33.2216	53.8587	36.2316	55.5299	34.0422	39.8976
IPI:IPI00671014.2	AI848100	membrane protein CH1	1437	IQTKSGSLPSLHD	5.75	1	70.7007	97.8412	97.5609	155.306	77.0377	85.0594		70.7007	101.807	88.2229	110.072	73.2506	77.4047
IPI:IPI00153103.3	Aimp2	Multisynthetase complex auxiliary component p38	39	KTTSPATDAGHVQ	17.53	1	52.152	37.5099	43.636	60.7829	25.3882	33.5963		52.152	39.0304	39.4594	43.0796	24.1401	30.5729
IPI:IPI00115506.1	Akap1	Isoform 3 of A kinase anchor protein 1, mitochondrial	55	IKDRRLSEEACPG	99.27	2	73.7108	90.0762	83.0126	153.553	71.5388	72.9647		73.7108	93.7274	75.067	108.83	68.022	66.3984
IPI:IPI00115506.1	Akap1	Isoform 3 of A kinase anchor protein 1, mitochondrial	103	VRRRSESSGNLPS	24.15	5	167.507	197.831	199.656	345.312	155.634	166.837		167.507	205.85	180.546	244.739	147.983	151.823
IPI:IPI00849717.1	Akap11	similar to A-kinase anchoring protein 220	244	VLVSYGSPKSLAK	86.06	1	83.6288	65.4573	90.7383	97.3223	86.6083	82.6982		83.6288	68.1106	82.0533	68.9768	82.3507	75.256
IPI:IPI00849717.1	Akap11	similar to A-kinase anchoring protein 220	1563	TYAEKLSPLINEA	19.2	1	182.471	174.353	267.397	284.958	255.078	238.083		182.471	181.42	241.803	201.963	242.539	216.657
IPI:IPI00849717.1	Akap11	similar to A-kinase anchoring protein 220	1163	KLMRSLSEEVESS	12.2	1	79.2668	86.357	95.8188	148.477	69.691	92.5702		79.2668	89.8575	86.6475	105.232	66.2651	84.2396
IPI:IPI00849717.1	Akap11	similar to A-kinase anchoring protein 220	1101	STPLVPSQTSSEW	7.32	1	25.2186	31.3965	40.1094	42.6609	35.8264	34.9076		25.2186	32.6692	36.2703	30.2357	34.0652	31.7662
IPI:IPI00849717.1	Akap11	similar to A-kinase anchoring protein 220	1096	PDTPPSTPLVPSQ	2.71	1	25.2186	31.3965	40.1094	42.6609	35.8264	34.9076		25.2186	32.6692	36.2703	30.2357	34.0652	31.7662
IPI:IPI00126181.9	Akap13	A kinase (PRKA) anchor protein 13	1528	SPFRRHSWGPGKN	1000	3	183.675	173.793	211.312	252.559	159.514	177.171		183.675	180.838	191.086	179	151.673	161.227
IPI:IPI00126181.9	Akap13	A kinase (PRKA) anchor protein 13	1857	PKERPRSAVLLAD	121.71	3	130.147	159.276	182.699	243.585	174.229	184.132		130.147	165.733	165.212	172.64	165.664	167.562
IPI:IPI00126181.9	Akap13	A kinase (PRKA) anchor protein 13	2710	DSELSVSPKRNSI	83.47	2	88.9527	73.6125	75.3258	84.5869	85.0307	80.0637		88.9527	76.5964	68.116	59.9506	80.8507	72.8586
IPI:IPI00126181.9	Akap13	A kinase (PRKA) anchor protein 13	1913	LSHSTDSLNKICK	37.41	1	167.219	128.734	139.256	190.747	134.816	126.491		167.219	133.952	125.927	135.191	128.189	115.108
IPI:IPI00126181.9	Akap13	A kinase (PRKA) anchor protein 13	1910	WKFLSHSTDSLNK	21.51	2	236.923	225.825	285.078	381.07	264.292	247.077		236.923	234.979	257.792	270.082	251.3	224.842
IPI:IPI00126181.9	Akap13	A kinase (PRKA) anchor protein 13	1631	NSLMSLSEEHLEP	8.51	1	95.9447	96.9036	128.843	169.497	118.635	119.589		95.9447	100.832	116.511	120.13	112.803	108.827
IPI:IPI00928222.1	Akap13	Protein	31	ERHKRRYSLCDIS	6.59	2	339.964	384.128	297.787	467.807	335.33	403.527		339.964	399.699	269.284	331.556	318.846	367.213
IPI:IPI00648062.1	Akap2;Palm2-Akap2;Palm2	A kinase (PRKA) anchor protein 2	163	ELSRSPSDRMAEG	47.58	9	169.411	266.828	284.277	393.59	176.927	203.047		169.411	277.644	257.068	278.955	168.23	184.775
IPI:IPI00648062.1	Akap2;Palm2-Akap2;Palm2	A kinase (PRKA) anchor protein 2	840	KVKPPPSPTTEGP	31.34	1	40.2399	68.5906	52.9406	99.4365	39.5864	60.5291		40.2399	71.3709	47.8734	70.4752	37.6404	55.082
IPI:IPI00648062.1	Akap2;Palm2-Akap2;Palm2	A kinase (PRKA) anchor protein 2	36	PAASSLSPDHKNM	24.15	2	465.816	281.555	488.658	549.895	280.313	263.807		465.816	292.968	441.886	389.736	266.533	240.067
IPI:IPI00648062.1	Akap2;Palm2-Akap2;Palm2	A kinase (PRKA) anchor protein 2	781	RKQRTLSMIEEEI	11.53	2	176.827	250.755	238.013	416.977	140.4	218.22		176.827	260.919	215.231	295.531	133.498	198.582
IPI:IPI00321739.1	Akap8	A-kinase anchor protein 8	325	DSDGDLSENDDGA	53.86	1	44.6231	31.846	45.4927	38.3927	54.1938	44.7258		44.6231	33.1369	41.1384	27.2107	51.5297	40.7008
IPI:IPI00127766.1	Akap8l	A-kinase anchor protein 8-like	284	KRKQGGSPDEPDS	103.01	2	154.796	260.913	197.753	264.469	233.135	255.282		154.796	271.489	178.825	187.441	221.674	232.309
IPI:IPI00323969.3	Akt1	RAC-alpha serine/threonine-protein kinase	126	FRSGSPSDNSGAE	19.8	6	483.941	581.736	555.909	776.915	619.341	678.26		483.941	605.316	502.7	550.635	588.895	617.222
IPI:IPI00323969.3	Akt1	RAC-alpha serine/threonine-protein kinase	122	ETMDFRSGSPSDN	12.2	5	477.456	568.939	555.522	760.602	639.686	684.226		477.456	592.001	502.35	539.073	608.239	622.651
IPI:IPI00323969.3	Akt1	RAC-alpha serine/threonine-protein kinase	474	HFPQFSYSASGTA	0	1	14.8174	25.4485	18.4846	46.6334	11.5088	24.7976		14.8174	26.4801	16.7153	33.0512	10.943	22.566
IPI:IPI00133685.1	Akt1s1	Proline-rich AKT1 substrate 1	184	TQQYAKSLPVSVP	1000	3	327.847	471.535	506.198	810.003	475.429	633.665		327.847	490.649	457.747	574.086	452.058	576.64
IPI:IPI00133685.1	Akt1s1	Proline-rich AKT1 substrate 1	213	ENGPPSSPDLDRI	90.34	18	880.426	1092.72	1223.4	1600.96	1033.04	1217.4		880.426	1137.01	1106.3	1134.67	982.254	1107.84
IPI:IPI00133685.1	Akt1s1	Proline-rich AKT1 substrate 1	92	PPSPAPSPPPRPA	85.32	3	142.211	75.2995	102.485	124.118	89.3749	93.27		142.211	78.3518	92.6756	87.9681	84.9813	84.8765
IPI:IPI00133685.1	Akt1s1	Proline-rich AKT1 substrate 1	212	EENGPPSSPDLDR	82.84	12	602.152	715.863	787.213	1050.41	688.525	810.795		602.152	744.881	711.865	744.475	654.678	737.83
IPI:IPI00133685.1	Akt1s1	Proline-rich AKT1 substrate 1	88	PAPQPPSPAPSPP	52.43	3	142.211	75.2995	102.485	124.118	89.3749	93.27		142.211	78.3518	92.6756	87.9681	84.9813	84.8765
IPI:IPI00133685.1	Akt1s1	Proline-rich AKT1 substrate 1	204	RTEARSSDEENGP	28.5	15	871.778	918.639	1035.96	1318.51	943.554	1063.22		871.778	955.876	936.805	934.488	897.17	967.543
IPI:IPI00133685.1	Akt1s1	Proline-rich AKT1 substrate 1	203	KRTEARSSDEENG	28.4	6	217.669	355.648	393.776	499.876	341.005	411.205		217.669	370.064	356.086	354.285	324.242	374.2
IPI:IPI00133685.1	Akt1s1	Proline-rich AKT1 substrate 1	199	AFKEKRTEARSSD	17.32	3	111.563	146.776	164.131	228.433	162.9	184.024		111.563	152.726	148.421	161.901	154.892	167.463
IPI:IPI00133685.1	Akt1s1	Proline-rich AKT1 substrate 1	247	PRPRLNTSDFQKL	16.22	6	413.201	564.479	545.121	873.928	452.273	599.313		413.201	587.36	492.945	619.393	430.04	545.38
IPI:IPI00124450.1	Akt3	Isoform 1 of RAC-gamma serine/threonine-protein kinase	472	PHFPQFSYSASGR	24.15	1	22.2328	39.1356	26.8474	59.3073	24.5704	29.52		22.2328	40.722	24.2777	42.0338	23.3625	26.8634
IPI:IPI00124450.1	Akt3	Isoform 1 of RAC-gamma serine/threonine-protein kinase	476	QFSYSASGRExxx	6.06	1	22.2328	39.1356	26.8474	59.3073	24.5704	29.52		22.2328	40.722	24.2777	42.0338	23.3625	26.8634
IPI:IPI00221402.7	Aldoa	Fructose-bisphosphate aldolase A	46	IAKRLQSIGTENT	44.73	1	90.5939	50.315	50.0741	71.1512	60.8222	64.4192		90.5939	52.3545	45.2813	50.4281	57.8323	58.622
IPI:IPI00221402.7	Aldoa	Fructose-bisphosphate aldolase A	36	ILAADESTGSIAK	30.7	1	81.6433	226.138	230.018	347.788	213.865	296.709		81.6433	235.305	208.002	246.493	203.352	270.008
IPI:IPI00453512.3	Alkbh5	Alkylated DNA repair protein alkB homolog 5	65	RKYQEDSDPERSD	42.34	3	227.29	217.621	262.23	326.328	274.594	263.195		227.29	226.442	237.131	231.284	261.095	239.51
IPI:IPI00453512.3	Alkbh5	Alkylated DNA repair protein alkB homolog 5	387	EAASSPTRKVKMR	27.03	1	27.3266	25.7108	29.9362	41.4063	29.1456	26.4263		27.3266	26.753	27.0709	29.3465	27.7128	24.0481
IPI:IPI00453512.3	Alkbh5	Alkylated DNA repair protein alkB homolog 5	362	THRRRGSFSSENY	25.37	4	119.7	146.758	146.892	200.543	150.957	174.18		119.7	152.707	132.832	142.134	143.536	158.505
IPI:IPI00453512.3	Alkbh5	Alkylated DNA repair protein alkB homolog 5	70	DSDPERSDYEEHQ	24.76	3	227.29	217.621	262.23	326.328	274.594	263.195		227.29	226.442	237.131	231.284	261.095	239.51
IPI:IPI00453512.3	Alkbh5	Alkylated DNA repair protein alkB homolog 5	385	CPEAASSPTRKVK	13.24	4	463.386	367.913	492.697	499.552	472.019	454.054		463.386	382.827	445.538	354.055	448.815	413.193
IPI:IPI00170364.1	Als2	Isoform 2 of Alsin	477	GGSRRLSLPGLLS	120.72	3	76.9209	67.8694	88.8274	122.038	95.3289	89.9357		76.9209	70.6205	80.3253	86.4942	90.6426	81.8422
IPI:IPI00170364.1	Als2	Isoform 2 of Alsin	486	GLLSQVSPRLLRK	57.78	6	135.014	134.836	212.845	249.321	182.661	172.823		135.014	140.301	192.473	176.705	173.682	157.27
IPI:IPI00652649.1	Als2cr4	Amyotrophic lateral sclerosis 2 chromosomal region candidate gene 4 protein homolog	126	LTERPSSPSLLRN	15.62	1	24.6245	19.1893	23.5379	34.1646	17.8932	12.6027		24.6245	19.9671	21.285	24.214	17.0136	11.4686
IPI:IPI00119841.1	Ammecr1	AMME syndrome candidate gene 1 protein homolog	16	KQKLSSSPPSGSG	22.85	1	40.2987	65.0003	76.1504	95.369	26.4875	62.8998		40.2987	67.6351	68.8617	67.5924	25.1854	57.2393
IPI:IPI00830178.2	Amot	Isoform 1 of Angiomotin	693	TTVISHSPNTSYD	26.42	1	84.3833	69.635	106.53	104.529	82.389	78.1238		84.3833	72.4577	96.3335	74.0845	78.3389	71.0933
IPI:IPI00669483.5	Amotl1	Angiomotin-like 1	816	AATGTHSRQTSLT	8.54	1	94.4305	56.0994	86.9618	90.3648	73.9283	60.7863		94.4305	58.3734	78.6382	64.0457	70.2941	55.316
IPI:IPI00406639.2	Ampd2	AMP deaminase 2	87	RLERQISQDVKLE	1000	2	171.659	252.76	216.695	380.745	169.208	290.925		171.659	263.006	195.954	269.852	160.89	264.744
IPI:IPI00406639.2	Ampd2	AMP deaminase 2	36	FPLDLRTSMDGKC	3.43	2	9.92671	89.5012	71.5052	158.281	53.1116	150.64		9.92671	93.1291	64.6611	112.181	50.5007	137.084
IPI:IPI00137228.1	Anapc1	Anaphase-promoting complex subunit 1	377	LSSHSQSPKRHSI	21.77	2	117.973	78.736	130.918	102.265	88.0825	94.0704		117.973	81.9276	118.387	72.48	83.7525	85.6048
IPI:IPI00227654.3	Anapc2	Anaphase-promoting complex subunit 2	549	LHQFSFSPEREIR	20.12	2	116.066	88.1624	138.583	124.044	117.074	111.03		116.066	91.7361	125.319	87.9155	111.318	101.038
IPI:IPI00227654.3	Anapc2	Anaphase-promoting complex subunit 2	328	DNPTRPTSPEAGN	15.5	1	100.821	72.2039	87.2495	81.9739	135.13	113.338		100.821	75.1307	78.8984	58.0987	128.487	103.138
IPI:IPI00227654.3	Anapc2	Anaphase-promoting complex subunit 2	514	SSKRRSSDIISLL	0	1	38.5872	98.8488	82.421	107.301	98.0837	124.107		38.5872	102.856	74.5321	76.0491	93.262	112.938
IPI:IPI00228697.4	Ank2	Isoform 3 of Ankyrin-2	63	RSDSLRSFSSDRS	17.53	1	42.7315	38.3896	40.3767	55.5729	43.6376	43.535		42.7315	39.9457	36.512	39.3871	41.4924	39.6172
IPI:IPI00228697.4	Ank2	Isoform 3 of Ankyrin-2	590	YAKESESDQEPEE	15.18	1	85.0121	110.385	144.227	156.806	167.35	174.42		85.0121	114.859	130.422	111.136	159.123	158.724
IPI:IPI00228697.4	Ank2	Isoform 3 of Ankyrin-2	872	EPKEESSPRKTSL	7.71	2	324.523	331.322	389.479	500.175	413.489	470.324		324.523	344.752	352.2	354.497	393.162	427.999
IPI:IPI00228697.4	Ank2	Isoform 3 of Ankyrin-2	60	EGGRSDSLRSFSS	0	1	42.7315	38.3896	40.3767	55.5729	43.6376	43.535		42.7315	39.9457	36.512	39.3871	41.4924	39.6172
IPI:IPI00462476.4	Ankhd1	multiple ankyrin repeats, single KH-domain homolog	1594	AGGNSDSDNIDST	72.32	1	42.0342	25.2453	25.1881	28.3752	23.6999	27.4928		42.0342	26.2686	22.7772	20.1108	22.5348	25.0187
IPI:IPI00462476.4	Ankhd1	multiple ankyrin repeats, single KH-domain homolog	1592	GGAGGNSDSDNID	49.85	1	42.0342	25.2453	25.1881	28.3752	23.6999	27.4928		42.0342	26.2686	22.7772	20.1108	22.5348	25.0187
IPI:IPI00462476.4	Ankhd1	multiple ankyrin repeats, single KH-domain homolog	1678	MKLNLTSPKRGQK	11.51	1	118.956	79.41	128.101	110.042	87.8303	84.6806		118.956	82.6289	115.84	77.9918	83.5127	77.06
IPI:IPI00467355.4	Ankib1	Ankib1 protein	738	GVAPADSPDAPRR	1000	2	123.15	127.592	128.176	177.68	128.539	119.012		123.15	132.764	115.908	125.93	122.221	108.302
IPI:IPI00396830.3	Ankrd13d	ankyrin repeat domain 13 family, member D	552	ESRGPESPQKTPP	45.28	1	30.268	32.2347	27.1013	46.5712	27.302	33.2669		30.268	33.5413	24.5073	33.0071	25.9599	30.2731
IPI:IPI00396830.3	Ankrd13d	ankyrin repeat domain 13 family, member D	556	PESPQKTPPSPAP	26.03	1	30.268	32.2347	27.1013	46.5712	27.302	33.2669		30.268	33.5413	24.5073	33.0071	25.9599	30.2731
IPI:IPI00396830.3	Ankrd13d	ankyrin repeat domain 13 family, member D	559	PQKTPPSPAPPSF	20.33	1	30.268	32.2347	27.1013	46.5712	27.302	33.2669		30.268	33.5413	24.5073	33.0071	25.9599	30.2731
IPI:IPI00272501.4	Ankrd17	ankyrin repeat domain protein 17 isoform b	1804	GGVSRNSPLDCGS	35.76	2	131.291	77.7968	99.4079	116.655	98.0358	88.0352		131.291	80.9503	89.8931	82.6786	93.2165	80.1127
IPI:IPI00272501.4	Ankrd17	ankyrin repeat domain protein 17 isoform b	1792	SSPSSPSPPAQPG	28.28	4	88.0595	89.4903	94.1627	143.486	75.4734	92.8508		88.0595	93.1178	85.1499	101.695	71.7633	84.495
IPI:IPI00272501.4	Ankrd17	ankyrin repeat domain protein 17 isoform b	1445	GPSPLSSPNGKLT	23.34	2	164.587	118.917	172.498	168.231	124.014	115.153		164.587	123.738	155.988	119.233	117.917	104.79
IPI:IPI00272501.4	Ankrd17	ankyrin repeat domain protein 17 isoform b	1790	PVSSPSSPSPPAQ	22.01	3	41.4224	41.1799	45.5972	57.5671	34.3256	35.1171		41.4224	42.8491	41.2329	40.8004	32.6382	31.9569
IPI:IPI00272501.4	Ankrd17	ankyrin repeat domain protein 17 isoform b	1454	GKLTVASPKRGPK	21.99	2	217.818	160.807	237.992	238.352	167.654	160.971		217.818	167.325	215.213	168.931	159.413	146.485
IPI:IPI00272501.4	Ankrd17	ankyrin repeat domain protein 17 isoform b	1786	KEHYPVSSPSSPS	17.53	2	53.4449	47.1237	50.3806	66.1407	39.054	46.2632		53.4449	49.0339	45.5584	46.877	37.1341	42.0999
IPI:IPI00272501.4	Ankrd17	ankyrin repeat domain protein 17 isoform b	1789	YPVSSPSSPSPPA	13.27	2	59.1458	53.381	58.2107	81.2871	48.2785	57.2504		59.1458	55.5448	52.6391	57.6119	45.9052	52.0983
IPI:IPI00272501.4	Ankrd17	ankyrin repeat domain protein 17 isoform b	1441	CTKSGPSPLSSPN	10.09	2	164.587	118.917	172.498	168.231	124.014	115.153		164.587	123.738	155.988	119.233	117.917	104.79
IPI:IPI00272501.4	Ankrd17	ankyrin repeat domain protein 17 isoform b	42	GARPASSPRGMVR	0	1	4.19191	5.89881	5.98686	10.4555	5.93826	6.68191		4.19191	6.13792	5.41383	7.41029	5.64634	6.08059
IPI:IPI00468603.6	Ankrd50	Ankyrin repeat domain 50	356	VAKSGSSPPKQTP	20.91	1	82.975	156.972	145.206	200.531	145.585	139.306		82.975	163.335	131.308	142.126	138.428	126.77
IPI:IPI00468603.6	Ankrd50	Ankyrin repeat domain 50	178	TIRSNSSGGTGGG	11.51	1	62.1809	63.0444	78.6	84.5852	48.7285	45.2351		62.1809	65.5999	71.0768	59.9494	46.3331	41.1643
IPI:IPI00223838.2	Ankrd57	Ankyrin repeat domain-containing protein 57	79	LKKRFCTGDSPPL	14.81	2	183.945	198.641	225.625	295.059	260.258	263.684		183.945	206.693	204.029	209.122	247.464	239.954
IPI:IPI00223838.2	Ankrd57	Ankyrin repeat domain-containing protein 57	205	DLVLGSSPQLKRS	10.33	1	37.0655	18.6781	23.8485	32.0788	32.932	24.7317		37.0655	19.4352	21.5658	22.7357	31.3131	22.506
IPI:IPI00346041.5	Anks1	Isoform 2 of Ankyrin repeat and SAM domain-containing protein 1A	621	SRSLSKSDSDLLT	33.47	3	167.95	216.322	232.115	345.802	269.804	330.143		167.95	225.091	209.898	245.086	256.54	300.433
IPI:IPI00346041.5	Anks1	Isoform 2 of Ankyrin repeat and SAM domain-containing protein 1A	642	MGSRSESLSNCSI	30.7	1	129.039	87.7872	104.181	117.752	97.8431	91.2724		129.039	91.3457	94.2093	83.4563	93.0333	83.0586
IPI:IPI00346041.5	Anks1	Isoform 2 of Ankyrin repeat and SAM domain-containing protein 1A	623	SLSKSDSDLLTCS	19.88	1	34.6721	41.0691	42.1223	72.2569	44.2183	69.502		34.6721	42.7338	38.0906	51.2118	42.0446	63.2474
IPI:IPI00346041.5	Anks1	Isoform 2 of Ankyrin repeat and SAM domain-containing protein 1A	656	KKRLEKSPSFASE	8.65	3	273.79	287.161	342.067	448.388	339.765	375.597		273.79	298.801	309.326	317.793	323.063	341.796
IPI:IPI00112810.2	Anks3	Ankyrin repeat and SAM domain-containing protein 3	373	IESNEDSDHARKS	43.77	3	223.144	189.915	249.583	246.094	232.324	213.491		223.144	197.613	225.694	174.418	220.903	194.278
IPI:IPI00112810.2	Anks3	Ankyrin repeat and SAM domain-containing protein 3	369	SEASIESNEDSDH	36.83	2	108.821	82.2051	112.318	110.809	102.745	97.2669		108.821	85.5373	101.567	78.5357	97.6941	88.5136
IPI:IPI00112810.2	Anks3	Ankyrin repeat and SAM domain-containing protein 3	244	KYEDLSSSDESWP	8.65	2	132.763	196.157	185.935	272.185	200.308	245.637		132.763	204.109	168.138	192.91	190.461	223.532
IPI:IPI00172197.2	Anln	Actin-binding protein anillin	637	SNLSAASPKPGKF	43.07	1	56.2351	39.7826	73.5875	72.7711	61.293	66.5937		56.2351	41.3952	66.5441	51.5762	58.2799	60.6008
IPI:IPI00172197.2	Anln	Actin-binding protein anillin	293	SSVKASSPVTAAT	0	1	4.32172	3.73114	5.85803	6.43045	4.77291	6.05897		4.32172	3.88238	5.29733	4.55756	4.53828	5.51371
IPI:IPI00318636.1	Antxr1	Isoform 1 of Anthrax toxin receptor 1	561	RPPPRPSVxxxxx	45.36	1	66.8951	73.4363	58.3818	114.456	72.4721	67.981		66.8951	76.413	52.7938	81.1202	68.9095	61.8632
IPI:IPI00468203.3	Anxa2	Annexin A2	19	LEGDHSTPPSAYG	13.49	1	86.5065	54.4622	70.3161	84.2934	71.2267	66.06		86.5065	56.6698	63.5858	59.7426	67.7253	60.1151
IPI:IPI00310240.4	Anxa6	annexin A6 isoform b	38	AMKGFGSDKESIL	34.36	1	43.5831	48.4628	51.1206	75.4676	48.0284	57.2328		43.5831	50.4272	46.2276	53.4874	45.6674	52.0823
IPI:IPI00229842.2	Aof1	Isoform 1 of Flavin-containing amine oxidase domain-containing protein 1	17	RSNLELSPDNLPL	60.98	1	44.5963	44.4116	57.3567	60.9657	51.9409	52.6614		44.5963	46.2118	51.8668	43.2092	49.3875	47.9223
IPI:IPI00119680.3	Ap1m1	AP-1 complex subunit mu-1	223	KVLFDNTGRGKSK	1000	1	37.9134	28.0702	35.7096	42.447	38.1371	34.2939		37.9134	29.208	32.2917	30.0841	36.2623	31.2077
IPI:IPI00119680.3	Ap1m1	AP-1 complex subunit mu-1	152	APRPPATVTNAVS	12.16	1	116.831	91.8268	94.2758	139.34	147.522	171.423		116.831	95.549	85.2522	98.7567	140.27	155.996
IPI:IPI00130444.1	Ap3b1	AP-3 complex subunit beta-1	274	DNEKNFYESEEEE	18.34	2	291.681	297.037	333.966	470.505	392.29	402.916		291.681	309.078	302	333.469	373.005	366.657
IPI:IPI00117811.3	Ap3d1	AP-3 complex subunit delta-1	636	PPSDSESEDEKPK	1000	2	75.0244	84.1573	96.7001	130.323	89.8618	99.2682		75.0244	87.5686	87.4444	92.3658	85.4443	90.3348
IPI:IPI00117811.3	Ap3d1	AP-3 complex subunit delta-1	632	WINEPPSDSESED	1000	3	172.445	192.642	221.36	299.283	212.945	228.451		172.445	200.451	200.173	212.116	202.477	207.892
IPI:IPI00117811.3	Ap3d1	AP-3 complex subunit delta-1	634	NEPPSDSESEDEK	1000	3	172.445	192.642	221.36	299.283	212.945	228.451		172.445	200.451	200.173	212.116	202.477	207.892
IPI:IPI00117811.3	Ap3d1	AP-3 complex subunit delta-1	784	PENALPSDEDDKD	76.22	5	492.459	469.561	515.165	636.893	481.402	481.263		492.459	488.594	465.856	451.395	457.737	437.953
IPI:IPI00117811.3	Ap3d1	AP-3 complex subunit delta-1	760	SSLPTESDEDIAP	41.58	16	841.1	853.276	1014.56	1307.41	761.391	1014.7		841.1	887.863	917.451	926.619	723.962	923.389
IPI:IPI00117811.3	Ap3d1	AP-3 complex subunit delta-1	688	YIKSSPSPQKRYQ	38.75	2	122.609	318.927	157.944	190.703	397.354	351.155		122.609	331.855	142.826	135.16	377.821	319.554
IPI:IPI00117811.3	Ap3d1	AP-3 complex subunit delta-1	758	RHSSLPTESDEDI	33.47	8	417.872	430.951	499.414	698.808	371.931	491.07		417.872	448.419	451.613	495.277	353.647	446.878
IPI:IPI00117811.3	Ap3d1	AP-3 complex subunit delta-1	685	NPFYIKSSPSPQK	9.67	3	175.631	451.383	244.091	301.941	556.887	514.562		175.631	469.68	220.728	213.999	529.511	468.256
IPI:IPI00117811.3	Ap3d1	AP-3 complex subunit delta-1	755	GKRRHSSLPTESD	0	3	192.167	211.663	242.37	360.044	193.854	241.182		192.167	220.243	219.171	255.18	184.324	219.477
IPI:IPI00223019.2	Apba1	Putative uncharacterized protein	309	DLERAPTPGGGHP	1000	1	5.41383	6.62779	5.2713	5.67075	9.08171	5.57846		5.41383	6.89645	4.76676	4.01912	8.63526	5.07644
IPI:IPI00223019.2	Apba1	Putative uncharacterized protein	317	GGGHPDSPGLPAP	1000	1	5.41383	6.62779	5.2713	5.67075	9.08171	5.57846		5.41383	6.89645	4.76676	4.01912	8.63526	5.07644
IPI:IPI00165789.2	Apbb1ip	Amyloid beta A4 precursor protein-binding family B member 1-interacting protein	507	QGLGNHSPGATRE	26.42	3	124.466	135.478	108.203	148.719	211.556	248.662		124.466	140.969	97.8465	105.404	201.156	226.284
IPI:IPI00165789.2	Apbb1ip	Amyloid beta A4 precursor protein-binding family B member 1-interacting protein	534	VRRSSDTCGSPAL	24.15	2	102.26	120.215	114.303	161.295	154.953	218.287		102.26	125.088	103.362	114.317	147.336	198.643
IPI:IPI00165789.2	Apbb1ip	Amyloid beta A4 precursor protein-binding family B member 1-interacting protein	537	SSDTCGSPALPSK	20.8	2	295.336	232.127	251.648	274.621	366.308	410.341		295.336	241.537	227.561	194.637	348.301	373.413
IPI:IPI00187397.3	Apbb2	Isoform 3 of Amyloid beta A4 precursor protein-binding family B member 2	391	DSCSINSDPEAKC	53.58	3	172.371	246.222	230.488	340.423	200.653	264.334		172.371	256.203	208.427	241.274	190.789	240.546
IPI:IPI00187397.3	Apbb2	Isoform 3 of Amyloid beta A4 precursor protein-binding family B member 2	388	DDDDSCSINSDPE	41.72	4	203.604	288.778	281.399	401.212	247.51	319.132		203.604	300.483	254.465	284.357	235.343	290.412
IPI:IPI00119913.1	Apc	Isoform 1 of Adenomatous polyposis coli protein	2374	SPGRQLSQQNLTK	73.37	1	34.8017	50.4877	52.0654	79.6896	50.8524	63.1019		34.8017	52.5342	47.082	56.4797	48.3526	57.4232
IPI:IPI00119913.1	Apc	Isoform 1 of Adenomatous polyposis coli protein	778	DNIDNLSPKASHR	32.69	1	31.4088	38.5069	38.3045	53.7254	29.0066	41.0583		31.4088	40.0678	34.6382	38.0777	27.5807	37.3634
IPI:IPI00119913.1	Apc	Isoform 1 of Adenomatous polyposis coli protein	1036	SDEQLNSGRQSPS	22.98	1	38.0769	36.318	45.5551	54.2608	38.8297	39.2197		38.0769	37.7902	41.1948	38.4571	36.9209	35.6902
IPI:IPI00119913.1	Apc	Isoform 1 of Adenomatous polyposis coli protein	2674	NPRSGRSPTGNTP	16.18	1	61.213	100.964	101.837	165.58	108.276	137.514		61.213	105.057	92.0897	117.354	102.953	125.139
IPI:IPI00119913.1	Apc	Isoform 1 of Adenomatous polyposis coli protein	2242	LRNSSSSTSPVSK	11.51	1	42.2263	146.858	64.4261	90.167	123.087	122.179		42.2263	152.811	58.2596	63.9055	117.036	111.184
IPI:IPI00119913.1	Apc	Isoform 1 of Adenomatous polyposis coli protein	1040	LNSGRQSPSQNER	10.36	2	107.467	130.448	138.117	177.753	121.371	125.62		107.467	135.736	124.897	125.982	115.404	114.315
IPI:IPI00399961.2	Api5	Putative uncharacterized protein	464	EDTSSGSPPKKSP	50.72	5	483.112	220.356	347.852	293.977	322.065	277.348		483.112	229.288	314.557	208.355	306.233	252.389
IPI:IPI00121357.1	Apob48r	Apolipoprotein B-100 receptor	520	GVDRRNSQEVKAD	1000	1	61.0688	102.935	70.0841	59.1364	290.56	283.432		61.0688	107.107	63.376	41.9127	276.276	257.925
IPI:IPI00121357.1	Apob48r	Apolipoprotein B-100 receptor	484	SGAPDLSPERVLS	24.87	1	132.182	139.373	210.851	190.792	395.812	392.259		132.182	145.022	190.669	135.223	376.354	356.959
IPI:IPI00170084.1	Appl1	DCC-interacting protein 13-alpha	403	AVTPSPSFQQRHE	39.8	4	155.044	141.716	195.682	250.161	171.705	156.917		155.044	147.46	176.952	177.301	163.264	142.796
IPI:IPI00625950.2	Aprt	adenine phosphoribosyltransferase	15	VARRIRSFPDFPI	1000	1	39.0691	57.0191	60.8101	80.8916	48.7003	58.8999		39.0691	59.3304	54.9897	57.3316	46.3063	53.5994
IPI:IPI00421211.2	Aptx	Isoform 1 of Aprataxin	123	QRKRKRSDCDSEE	25.83	2	112.273	66.8226	123.758	103.97	108.974	100.838		112.273	69.5313	111.913	73.6884	103.617	91.7634
IPI:IPI00421211.2	Aptx	Isoform 1 of Aprataxin	150	PSQCSVSPKKDKN	16.18	2	95.2289	46.9229	95.2708	69.8119	75.5338	73.1259		95.2289	48.8249	86.1519	49.4789	71.8206	66.5451
IPI:IPI00421211.2	Aptx	Isoform 1 of Aprataxin	127	KRSDCDSEEMEAE	9.49	1	6.52229	3.11941	6.70619	6.96462	5.91426	5.40466		6.52229	3.24586	6.06431	4.93615	5.62352	4.91828
IPI:IPI00421211.2	Aptx	Isoform 1 of Aprataxin	145	APGSSPSQCSVSP	9.44	1	6.52229	3.11941	6.70619	6.96462	5.91426	5.40466		6.52229	3.24586	6.06431	4.93615	5.62352	4.91828
IPI:IPI00320608.3	Araf	A-Raf proto-oncogene serine/threonine-protein kinase	255	DGAPRGSPSPASV	48.59	1	73.844	26.7147	33.1261	40.9316	34.5425	27.6056		73.844	27.7976	29.9554	29.0101	32.8444	25.1213
IPI:IPI00320608.3	Araf	A-Raf proto-oncogene serine/threonine-protein kinase	157	RRQFYHSIQDLSG	45.11	2	145.286	196.416	187.254	291.814	182.954	218.045		145.286	204.378	169.331	206.822	173.96	198.423
IPI:IPI00377288.3	Arap1	Isoform 1 of Arf-GAP, Rho-GAP domain, ANK repeat and PH domain-containing protein 1	234	EFDDSDYDDVPEE	9.44	1	6.55408	4.79739	8.238	9.81421	7.48733	8.58135		6.55408	4.99185	7.4495	6.95578	7.11926	7.8091
IPI:IPI00387227.1	Arfgap1	Isoform 1 of ADP-ribosylation factor GTPase-activating protein 1	359	ASTGRRSSDSWDV	9.21	5	318.477	350.434	380.484	514.201	360.3	440.096		318.477	364.639	344.066	364.438	342.588	400.491
IPI:IPI00109656.2	Arfgap2	Isoform 2 of ADP-ribosylation factor GTPase-activating protein 2	445	AGAKAISSDMFFG	16.22	2	140.161	190.504	176.198	301.132	181.852	322.279		140.161	198.226	159.334	213.426	172.912	293.276
IPI:IPI00111931.1	Arfgap3	ADP-ribosylation factor GTPase-activating protein 3	296	DERLNLSGQKKVE	1000	1	84.7047	55.6139	97.2477	83.2194	68.8073	68.2571		84.7047	57.8682	87.9396	58.9814	65.4248	62.1145
IPI:IPI00111931.1	Arfgap3	ADP-ribosylation factor GTPase-activating protein 3	332	QTIEQESPTLAKP	10.53	1	28.7555	47.3107	43.8664	52.6516	33.9373	44.9418		28.7555	49.2284	39.6677	37.3166	32.269	40.8974
IPI:IPI00111931.1	Arfgap3	ADP-ribosylation factor GTPase-activating protein 3	241	AQKLTNTSFTEIE	5.29	1	50.7662	51.8964	67.9063	98.0028	58.9272	89.3675		50.7662	54	61.4066	69.4591	56.0304	81.3251
IPI:IPI00626782.2	Arfgef1	ADP-ribosylation factor guanine nucleotide-exchange factor 1	1566	DAISQKSVDIHDS	76.96	1	69.3629	54.5977	49.8977	76.5029	34.7362	48.0598		69.3629	56.8108	45.1217	54.2211	33.0286	43.7348
IPI:IPI00137087.5	Arfgef2	ADP-ribosylation factor guanine nucleotide-exchange factor 2	1518	VDLDRQSLSSIDR	20.8	2	30.5648	45.8803	49.9527	64.1464	36.7217	39.2045		30.5648	47.7401	45.1715	45.4635	34.9165	35.6764
IPI:IPI00137087.5	Arfgef2	ADP-ribosylation factor guanine nucleotide-exchange factor 2	1535	RGQSQLSNPTDDS	18.49	2	369.807	330.536	364.929	495.402	391.584	403.814		369.807	343.934	330	351.114	372.334	367.474
IPI:IPI00137087.5	Arfgef2	ADP-ribosylation factor guanine nucleotide-exchange factor 2	356	DRQSLSSADNLEP	13.27	1	68.8353	66.0696	57.3758	89.281	64.0416	66.1516		68.8353	68.7477	51.8841	63.2775	60.8934	60.1985
IPI:IPI00652831.2	Arglu1	Isoform 1 of Arginine and glutamate-rich protein 1	75	ERERASSPPDRID	28.87	9	292.379	455.138	524.731	554.442	521.7	526.674		292.379	473.587	474.506	392.959	496.054	479.277
IPI:IPI00652831.2	Arglu1	Isoform 1 of Arginine and glutamate-rich protein 1	58	RESRSRSRSTNAA	25.98	3	45.8515	52.7229	23.2598	29.1573	38.7238	42.3923		45.8515	54.86	21.0335	20.6651	36.8202	38.5773
IPI:IPI00652831.2	Arglu1	Isoform 1 of Arginine and glutamate-rich protein 1	56	RRRESRSRSRSTN	21.43	1	29.0928	15.4308	12.9259	13.8563	12.9454	14.8841		29.0928	16.0563	11.6887	9.8206	12.309	13.5446
IPI:IPI00652831.2	Arglu1	Isoform 1 of Arginine and glutamate-rich protein 1	60	SRSRSRSTNAAAS	19.21	5	98.1098	116.34	84.2908	78.7462	144.564	150.198		98.1098	121.056	76.2229	55.811	137.457	136.681
IPI:IPI00224070.2	Arhgap1	Rho GTPase activating protein 1 isoform 1	89	KSDDSKSSSPEPV	18.42	3	377.565	411.18	346.524	612.124	329.229	380.522		377.565	427.847	313.356	433.84	313.044	346.278
IPI:IPI00224070.2	Arhgap1	Rho GTPase activating protein 1 isoform 1	91	DDSKSSSPEPVTH	0	1	3.34478	34.3915	32.9094	76.1122	20.9852	38.1137		3.34478	35.7856	29.7595	53.9442	19.9536	34.6838
IPI:IPI00118046.5	Arhgap10	Isoform 1 of Rho GTPase-activating protein 10	591	PTCLSASPPNAPP	11.01	1	44.0644	46.5051	44.6831	57.5917	57.7791	61.5709		44.0644	48.3902	40.4063	40.8179	54.9387	56.03
IPI:IPI00223751.2	Arhgap12	Rho GTPase-activating protein 12	199	QEQSCDSAGEGSE	39.59	2	45.6547	41.2353	47.0066	53.3074	53.6562	45.8346		45.6547	42.9068	42.5074	37.7814	51.0185	41.7098
IPI:IPI00223751.2	Arhgap12	Rho GTPase-activating protein 12	101	SMHLQRSTENVNK	19.21	1	33.5005	79.4391	39.3109	39.2773	148.932	140.133		33.5005	82.6592	35.5483	27.8376	141.611	127.522
IPI:IPI00223751.2	Arhgap12	Rho GTPase-activating protein 12	238	NQGRPDSPVYANL	14.89	1	78.6792	69.2441	80.126	115.019	97.576	96.1047		78.6792	72.0509	72.4567	81.5192	92.7793	87.456
IPI:IPI00223751.2	Arhgap12	Rho GTPase-activating protein 12	229	EQMRATTPPNQGR	14.44	1	78.6792	69.2441	80.126	115.019	97.576	96.1047		78.6792	72.0509	72.4567	81.5192	92.7793	87.456
IPI:IPI00320905.7	Arhgap17	Isoform 1 of Rho GTPase-activating protein 17	730	GPEPGPTPPQTPT	20.91	1	122.442	150.106	138.511	200.32	164.163	193.267		122.442	156.191	125.253	141.976	156.093	175.874
IPI:IPI00320905.7	Arhgap17	Isoform 1 of Rho GTPase-activating protein 17	708	PPIQAPSHPPPQP	17.23	1	28.3796	26.9747	34.392	45.4088	36.7496	40.1654		28.3796	28.0681	31.1002	32.1833	34.943	36.5508
IPI:IPI00320905.7	Arhgap17	Isoform 1 of Rho GTPase-activating protein 17	671	PSARSPSPPQQQQ	16.22	1	24.4235	19.11	16.9536	23.55	15.5025	21.6881		24.4235	19.8846	15.3309	16.691	14.7404	19.7363
IPI:IPI00320905.7	Arhgap17	Isoform 1 of Rho GTPase-activating protein 17	734	GPTPPQTPTPPST	16.19	1	122.442	150.106	138.511	200.32	164.163	193.267		122.442	156.191	125.253	141.976	156.093	175.874
IPI:IPI00320905.7	Arhgap17	Isoform 1 of Rho GTPase-activating protein 17	669	PKPSARSPSPPQQ	13.27	1	33.8077	43.5714	32.6471	33.5357	54.6976	62.6969		33.8077	45.3376	29.5223	23.7683	52.0087	57.0547
IPI:IPI00320905.7	Arhgap17	Isoform 1 of Rho GTPase-activating protein 17	736	TPPQTPTPPSTPP	12.1	1	122.442	150.106	138.511	200.32	164.163	193.267		122.442	156.191	125.253	141.976	156.093	175.874
IPI:IPI00222963.3	Arhgap20	Isoform 1 of Rho GTPase-activating protein 20	847	VQHRRCSEPSIDD	23.62	1	43.8851	41.5979	48.0661	75.2995	54.4284	58.8574		43.8851	43.2841	43.4654	53.3682	51.7528	53.5607
IPI:IPI00222963.3	Arhgap20	Isoform 1 of Rho GTPase-activating protein 20	704	RRHRRSSEPSIDY	0	1	91.4308	80.4767	81.0168	83.0642	178.076	223.694		91.4308	83.7388	73.2623	58.8714	169.322	203.563
IPI:IPI00750771.5	Arhgap21	216 kDa protein	1430	EKAQPSSSEDELD	21.3	1	129.004	75.3965	87.8481	109.246	96.628	91.2323		129.004	78.4527	79.4397	77.4277	91.8779	83.0221
IPI:IPI00750771.5	Arhgap21	216 kDa protein	1431	KAQPSSSEDELDS	15.03	1	129.004	75.3965	87.8481	109.246	96.628	91.2323		129.004	78.4527	79.4397	77.4277	91.8779	83.0221
IPI:IPI00750771.5	Arhgap21	216 kDa protein	1734	MKKGKSTGSLLTP	13.36	1	32.2389	34.6278	48.8215	56.4367	40.6662	27.6474		32.2389	36.0314	44.1485	39.9993	38.6671	25.1594
IPI:IPI00750771.5	Arhgap21	216 kDa protein	1506	SSKRNRSPTLSCR	13.27	2	79.0071	95.5846	90.2947	104.394	160.735	146.243		79.0071	99.4591	81.6521	73.9891	152.834	133.082
IPI:IPI00750771.5	Arhgap21	216 kDa protein	1660	RVSRRNSEGSEAS	11.92	1	46.2368	45.7966	64.4656	76.8828	52.7842	58.5359		46.2368	47.653	58.2953	54.4904	50.1894	53.2681
IPI:IPI00750771.5	Arhgap21	216 kDa protein	1743	LLTPSRSESEKQE	3.47	1	32.2389	34.6278	48.8215	56.4367	40.6662	27.6474		32.2389	36.0314	44.1485	39.9993	38.6671	25.1594
IPI:IPI00750771.5	Arhgap21	216 kDa protein	458	IRQRSVSQERLED	0	1	100.815	291.011	371.278	497.257	378.747	417.142		100.815	302.807	335.741	352.429	360.128	379.602
IPI:IPI00750771.5	Arhgap21	216 kDa protein	476	YCPRSASQGALTS	0	1	45.6681	47.1331	59.191	71.7849	55.9443	59.0797		45.6681	49.0436	53.5255	50.8773	53.1941	53.763
IPI:IPI00648449.5	Arhgap23	Isoform 1 of Rho GTPase-activating protein 23	372	GPGALVSPRLERC	129.13	1	15.108	20.3855	17.7672	26.9571	17.9258	16.3807		15.108	21.2118	16.0666	19.1057	17.0446	14.9066
IPI:IPI00648449.5	Arhgap23	Isoform 1 of Rho GTPase-activating protein 23	351	GWHRARSDDYLSR	53.53	2	96.2321	95.9571	104.501	125.324	103.796	99.4621		96.2321	99.8467	94.499	88.8227	98.6938	90.5113
IPI:IPI00648449.5	Arhgap23	Isoform 1 of Rho GTPase-activating protein 23	1189	SSTDDDSEQEAHK	37.68	2	270.175	234.839	226.971	318.812	251.478	245.275		270.175	244.358	205.246	225.957	239.116	223.202
IPI:IPI00648449.5	Arhgap23	Isoform 1 of Rho GTPase-activating protein 23	619	TTERSKSCDDGLN	8.68	1	254.881	136.248	148.898	183.391	163.784	166.378		254.881	141.771	134.646	129.978	155.733	151.405
IPI:IPI00648449.5	Arhgap23	Isoform 1 of Rho GTPase-activating protein 23	594	ALSRHYSQDCSSI	6.59	1	88.0008	98.6374	101.321	132.835	86.592	98.3046		88.0008	102.636	91.6231	94.1463	82.3352	89.458
IPI:IPI00648449.5	Arhgap23	Isoform 1 of Rho GTPase-activating protein 23	607	KAGRRSSYLLAIT	3.98	2	62.4483	80.3166	81.4535	119.704	89.6196	90.9696		62.4483	83.5722	73.6572	84.8394	85.214	82.783
IPI:IPI00648449.5	Arhgap23	Isoform 1 of Rho GTPase-activating protein 23	1344	GSASSSSQESLRP	0	1	18.8587	34.8533	39.9579	55.8602	33.3713	48.8049		18.8587	36.2661	36.1333	39.5907	31.7308	44.4128
IPI:IPI00648449.5	Arhgap23	Isoform 1 of Rho GTPase-activating protein 23	1185	RGLGSSTDDDSEQ	0	1	48.0219	40.9996	47.4068	64.7173	49.8201	50.1913		48.0219	42.6615	42.8693	45.8681	47.371	45.6745
IPI:IPI00154083.2	Arhgap24	Isoform 3 of Rho GTPase-activating protein 24	299	VDNGSPTALSGSK	15.03	2	158.596	233.767	127.286	267.563	195.397	268.39		158.596	243.243	115.103	189.634	185.791	244.237
IPI:IPI00154083.2	Arhgap24	Isoform 3 of Rho GTPase-activating protein 24	304	PTALSGSKTNSPR	13.33	2	158.596	233.767	127.286	267.563	195.397	268.39		158.596	243.243	115.103	189.634	185.791	244.237
IPI:IPI00154083.2	Arhgap24	Isoform 3 of Rho GTPase-activating protein 24	306	ALSGSKTNSPRNS	8.06	2	158.596	233.767	127.286	267.563	195.397	268.39		158.596	243.243	115.103	189.634	185.791	244.237
IPI:IPI00154083.2	Arhgap24	Isoform 3 of Rho GTPase-activating protein 24	321	KLDISRSPPLMVK	7.57	1	21.1381	63.4273	46.9926	98.7755	79.0723	104.277		21.1381	65.9983	42.4947	70.0067	75.1852	94.8929
IPI:IPI00353418.4	Arhgap25	Isoform 1 of Rho GTPase-activating protein 25	398	SRTDSFSNTASSP	5.36	1	40.7174	17.9455	24.4986	28.637	45.668	54.2445		40.7174	18.6729	22.1537	20.2964	43.423	49.3629
IPI:IPI00223135.3	Arhgap28	Isoform 1 of Rho GTPase-activating protein 28	640	PSSRRMSDVPEGV	1000	3	220.487	224.224	205.371	268.528	231.745	255.15		220.487	233.313	185.714	190.318	220.353	232.188
IPI:IPI00223135.3	Arhgap28	Isoform 1 of Rho GTPase-activating protein 28	53	RINRMLSNESLHP	4.79	1	91.3498	120.032	115.333	140.529	89.182	105.682		91.3498	124.897	104.294	99.5994	84.7979	96.1714
IPI:IPI00229482.1	Arhgap29	Isoform 1 of Rho GTPase-activating protein 29	1028	TKMRPVSLPVDRL	1000	1	22.6188	19.0674	21.7232	32.7898	31.0994	32.8583		22.6188	19.8403	19.644	23.2396	29.5706	29.9013
IPI:IPI00229482.1	Arhgap29	Isoform 1 of Rho GTPase-activating protein 29	521	LEEDRCSNSADMT	18.34	1	117.097	116.007	104.96	138.066	137.442	150.53		117.097	120.709	94.9137	97.8537	130.686	136.983
IPI:IPI00229482.1	Arhgap29	Isoform 1 of Rho GTPase-activating protein 29	1241	PALPEGTPTCQRP	10.36	1	64.2893	72.1648	71.1441	107.017	84.3085	96.833		64.2893	75.09	64.3345	75.8479	80.164	88.1188
IPI:IPI00229482.1	Arhgap29	Isoform 1 of Rho GTPase-activating protein 29	1148	DVSERRSSDSCPA	8.58	1	37.0431	51.6257	33.6651	61.8001	46.4003	64.5139		37.0431	53.7183	30.4428	43.8006	44.1193	58.7082
IPI:IPI00471165.2	Arhgap30	Isoform 2 of Rho GTPase-activating protein 30	663	AKPRSTSDNREEA	0	1	12.2051	14.0098	17.2548	9.8476	476.682	677.869		12.2051	14.5777	15.6033	6.97945	453.249	616.866
IPI:IPI00124298.2	Arhgap5	Rho GTPase activating protein 5	1177	RTHSDASDDEAFT	67.79	4	364.642	302.978	442.76	507.972	353.533	336.14		364.642	315.259	400.381	360.023	336.154	305.89
IPI:IPI00124298.2	Arhgap5	Rho GTPase activating protein 5	1196	KGRHRGSEEDPLL	25.37	1	15.4848	19.8366	22.8819	38.462	20.0104	27.3672		15.4848	20.6407	20.6918	27.2598	19.0267	24.9044
IPI:IPI00124298.2	Arhgap5	Rho GTPase activating protein 5	1174	YYRRTHSDASDDE	14.49	2	74.5898	68.4294	83.8708	122.747	55.2197	65.0281		74.5898	71.2032	75.8431	86.9963	52.5052	59.1761
IPI:IPI00652900.1	Arhgef1	Isoform 5 of Rho guanine nucleotide exchange factor 1	432	GPTRRATPEPGDD	1000	1	73.4764	55.7283	65.7401	70.2716	82.7476	66.2345		73.4764	57.9872	59.4478	49.8047	78.6798	60.2739
IPI:IPI00652900.1	Arhgef1	Isoform 5 of Rho guanine nucleotide exchange factor 1	412	GGGRSRSDVDMDP	4.5	1	53.69	39.3752	58.569	56.4397	70.5136	59.6028		53.69	40.9713	52.9631	40.0014	67.0472	54.239
IPI:IPI00471007.1	Arhgef11	Rho guanine nucleotide exchange factor (GEF) 11	676	DAAAEATRLHQSA	77.55	1	108.934	110.098	140.212	185.518	132.334	121.06		108.934	114.561	126.792	131.485	125.829	110.166
IPI:IPI00471007.1	Arhgef11	Rho guanine nucleotide exchange factor (GEF) 11	291	SDPGLDSPQTSPV	23.66	2	106.615	103.954	122.733	151.289	123.588	134.592		106.615	108.168	110.985	107.226	117.512	122.48
IPI:IPI00471007.1	Arhgef11	Rho guanine nucleotide exchange factor (GEF) 11	1125	PVLNHPSPPGSQE	12.79	1	3.15178	5.78688	6.25501	7.7611	7.48418	5.7213		3.15178	6.02145	5.65631	5.50065	7.11627	5.20643
IPI:IPI00471007.1	Arhgef11	Rho guanine nucleotide exchange factor (GEF) 11	294	GLDSPQTSPVILA	5.29	2	106.615	103.954	122.733	151.289	123.588	134.592		106.615	108.168	110.985	107.226	117.512	122.48
IPI:IPI00471007.1	Arhgef11	Rho guanine nucleotide exchange factor (GEF) 11	663	AENVPRSRSDVDM	0	1	52.0091	46.8024	58.3043	76.7278	64.1075	58.1306		52.0091	48.6995	52.7237	54.3805	60.9561	52.8993
IPI:IPI00754880.3	Arhgef12	Rho guanine nucleotide exchange factor 12	1390	DAREAHSDDNPSE	53.97	1	111.336	74.0322	77.1832	116.048	70.1574	71.9093		111.336	77.0331	69.7956	82.2485	66.7085	65.438
IPI:IPI00754880.3	Arhgef12	Rho guanine nucleotide exchange factor 12	1328	DIATCDSPRTSTE	30.66	1	49.7896	48.9392	53.6583	54.9645	61.8727	59.3227		49.7896	50.923	48.5224	38.9559	58.8311	53.9841
IPI:IPI00754880.3	Arhgef12	Rho guanine nucleotide exchange factor 12	638	STPSSVSPEPQDP	24.15	1	141.365	88.6893	128.995	135.491	76.6368	95.7228		141.365	92.2843	116.648	96.0287	72.8694	87.1085
IPI:IPI00465761.5	Arhgef17	Isoform 1 of Rho guanine nucleotide exchange factor 17	692	ALVSPETPPTPGA	1000	1	11.0073	15.214	14.3387	18.6014	11.5956	15.1722		11.0073	15.8307	12.9663	13.1837	11.0256	13.8068
IPI:IPI00465761.5	Arhgef17	Isoform 1 of Rho guanine nucleotide exchange factor 17	695	SPETPPTPGALRR	1000	5	163.026	194.087	200.762	301.441	170.662	207.172		163.026	201.955	181.546	213.645	162.273	188.528
IPI:IPI00465761.5	Arhgef17	Isoform 1 of Rho guanine nucleotide exchange factor 17	689	GGRALVSPETPPT	1000	1	35.309	39.3203	43.8647	57.6835	30.582	38.8057		35.309	40.9141	39.6662	40.8829	29.0786	35.3135
IPI:IPI00465761.5	Arhgef17	Isoform 1 of Rho guanine nucleotide exchange factor 17	377	FPAYLASPAGSRG	96.66	2	46.3252	63.7976	76.0332	97.5986	64.6349	65.8252		46.3252	66.3836	68.7557	69.1726	61.4575	59.9014
IPI:IPI00465761.5	Arhgef17	Isoform 1 of Rho guanine nucleotide exchange factor 17	381	LASPAGSRGSSRY	82.27	1	27.419	43.3057	48.5818	65.8757	42.7862	43.7496		27.419	45.0611	43.9318	46.6891	40.6829	39.8125
IPI:IPI00465761.5	Arhgef17	Isoform 1 of Rho guanine nucleotide exchange factor 17	142	PSSRRPSMDSEAL	51.94	4	272.759	279.356	245.935	404.832	237.55	320.676		272.759	290.68	222.396	286.923	225.873	291.818
IPI:IPI00465761.5	Arhgef17	Isoform 1 of Rho guanine nucleotide exchange factor 17	994	PALQAPSLEDVTK	40.4	1	146.618	155.691	158.236	218.336	2.25268	6.28138		146.618	162.002	143.09	154.745	2.14194	5.7161
IPI:IPI00465761.5	Arhgef17	Isoform 1 of Rho guanine nucleotide exchange factor 17	906	KLTSVLSPRLTRR	27.03	1	34.6115	34.4785	33.6159	49.143	31.4436	32.1829		34.6115	35.8761	30.3984	34.8299	29.8979	29.2867
IPI:IPI00465761.5	Arhgef17	Isoform 1 of Rho guanine nucleotide exchange factor 17	728	EAYRSLSDPIPQR	24.21	1	51.6495	56.1574	50.4434	87.4178	33.5398	43.9839		51.6495	58.4337	45.6152	61.957	31.891	40.0257
IPI:IPI00465761.5	Arhgef17	Isoform 1 of Rho guanine nucleotide exchange factor 17	324	SAGGVGSPEPPTS	19.88	1	13.5904	20.8396	19.3777	26.2679	11.6414	14.8816		13.5904	21.6843	17.523	18.6173	11.0691	13.5424
IPI:IPI00465761.5	Arhgef17	Isoform 1 of Rho guanine nucleotide exchange factor 17	151	SEALGSTSPDRVS	16.22	5	440.672	229.33	264.214	344.343	204.451	190.995		440.672	238.626	238.925	244.052	194.4	173.807
IPI:IPI00465761.5	Arhgef17	Isoform 1 of Rho guanine nucleotide exchange factor 17	414	GVYRSPSFGTGDG	9.05	2	155.062	243.973	212.015	356.717	178.419	251.931		155.062	253.863	191.722	252.822	169.648	229.259
IPI:IPI00465761.5	Arhgef17	Isoform 1 of Rho guanine nucleotide exchange factor 17	516	ESTLSQSPTSPTT	8.79	1	116.923	145.082	146.227	205.046	125.486	152.57		116.923	150.963	132.231	145.326	119.317	138.84
IPI:IPI00855144.2	Arhgef5	Rho guanine nucleotide exchange factor (GEF) 5	1109	AEPHGLSSPRHRR	6.59	1	84.9285	146.087	147.984	248.028	84.5987	107.58		84.9285	152.009	133.82	175.789	80.4399	97.8986
IPI:IPI00170221.2	Arhgef6	Rac/Cdc42 guanine nucleotide exchange factor (GEF) 6	511	SASPRMSGFMYQG	78.94	1	7.84961	8.95324	9.76236	13.7091	20.5756	17.331		7.84961	9.31616	8.82795	9.71627	19.5641	15.7713
IPI:IPI00230704.4	Arhgef7	Isoform C of Rho guanine nucleotide exchange factor 7	598	KPERKPSDEEFAV	1000	1	104.434	114.262	98.2516	175.95	106.358	140.678		104.434	118.894	88.8474	124.704	101.13	128.018
IPI:IPI00230704.4	Arhgef7	Isoform C of Rho guanine nucleotide exchange factor 7	497	SASPRMSGFIYQG	85.53	7	693.684	734.288	866.44	1143.87	891.753	1008.47		693.684	764.053	783.509	810.71	847.916	917.714
IPI:IPI00648459.1	Arid1a	AT rich interactive domain 1A	697	PGIRGPSPSPVGS	93.74	4	392.034	287.516	400.337	400.158	337.935	304.07		392.034	299.171	362.019	283.611	321.323	276.706
IPI:IPI00648459.1	Arid1a	AT rich interactive domain 1A	703	SPSPVGSPASVAQ	62.24	3	215.412	169.599	230.702	249.795	192.7	184.051		215.412	176.474	208.62	177.041	183.227	167.488
IPI:IPI00648459.1	Arid1a	AT rich interactive domain 1A	699	IRGPSPSPVGSPA	55.1	5	270.437	205.84	283.418	311.263	252.094	224.135		270.437	214.184	256.29	220.606	239.702	203.965
IPI:IPI00648459.1	Arid1a	AT rich interactive domain 1A	365	SHHAPMSPGSSGG	47.97	4	110.364	104.491	142.261	150.321	97.6965	117.717		110.364	108.727	128.645	106.54	92.8939	107.123
IPI:IPI00648459.1	Arid1a	AT rich interactive domain 1A	773	QPGSALSPRQPSG	16.19	1	59.0382	45.3534	70.7481	78.1108	55.4091	59.1381		59.0382	47.1918	63.9764	55.3607	52.6853	53.8161
IPI:IPI00648459.1	Arid1a	AT rich interactive domain 1A	384	RTPQSSSPMDQMG	16.19	1	119.306	78.6421	126.418	134.995	119.693	98.407		119.306	81.8299	114.318	95.6772	113.809	89.5511
IPI:IPI00648459.1	Arid1a	AT rich interactive domain 1A	1755	GRFTKVYSPAHTE	8.58	1	0.000149862	0.1	2.37356	0.862872	100.773	82.0298		0.000149862	0.104054	2.14637	0.611557	95.8191	74.6478
IPI:IPI00125956.1	Arid3a	AT-rich interactive domain-containing protein 3A	78	GLGHPSSPGGSED	7.48	1	17.4665	8.62267	16.6402	14.5981	20.2637	17.541		17.4665	8.97219	15.0475	10.3463	19.2676	15.9624
IPI:IPI00654990.2	Arid4a	AT rich interactive domain 4A	1113	NGAGQSSDSEDLP	36.34	1	137.681	132.049	159.946	188.453	192.286	181.413		137.681	137.402	144.637	133.565	182.833	165.087
IPI:IPI00380954.3	Arid4b	Isoform 2 of AT-rich interactive domain-containing protein 4B	1105	SPARVQSPGKGGR	1000	1	7.32877	9.08748	9.89153	2.17859	254.837	263.069		7.32877	9.45584	8.94476	1.54407	242.31	239.395
IPI:IPI00137109.2	Arl13b	ADP-ribosylation factor-like protein 13B	328	LSQQLDSEDEQDQ	115.9	5	506.359	456.998	638.976	850.632	626.341	505.439		506.359	475.523	577.817	602.882	595.551	459.954
IPI:IPI00124901.1	Arl6ip4	ADP-ribosylation factor-like protein 6-interacting protein 4	140	LDQWHRSAGEDND	136.73	2	138.259	138.205	163.652	213.012	166.219	163.324		138.259	143.807	147.988	150.971	158.048	148.626
IPI:IPI00308101.3	Arl6ip6	ADP-ribosylation factor-like protein 6-interacting protein 6	80	PRVGDGSPVLPDK	1000	1	178.441	133.638	189.974	193.195	187.05	157.702		178.441	139.055	171.791	136.926	177.855	143.51
IPI:IPI00757909.2	Armc10	Isoform 1 of Armadillo repeat-containing protein 10	43	RLRPSRSAEDLTD	26.51	1	56.4866	63.1463	60.2093	117.265	73.8418	53.0826		56.4866	65.7059	54.4464	83.1111	70.2118	48.3056
IPI:IPI00308332.5	Armcx3;LOC100044266	Armadillo repeat-containing X-linked protein 3	61	ARYNDWSDDDDDS	56.42	3	422.32	416.502	507.882	756.575	577.692	524.248		422.32	433.385	459.27	536.219	549.293	477.07
IPI:IPI00308332.5	Armcx3;LOC100044266	Armadillo repeat-containing X-linked protein 3	67	SDDDDDSNESKSI	35.82	1	262.948	274.1	331.791	507.117	376.617	346.055		262.948	285.211	300.034	359.417	358.103	314.913
IPI:IPI00274186.8	Arrb1	Isoform 1A of Beta-arrestin-1	412	EDDGTGSPHLNNR	13.33	3	346.78	163.799	271.585	291.273	380.375	290.1		346.78	170.438	245.591	206.438	361.676	263.993
IPI:IPI00134544.3	Asap1	Isoform 1 of Arf-GAP with SH3 domain, ANK repeat and PH domain-containing protein 1	858	TLSDPPSPLPHGP	60.96	3	216.237	270.175	256.989	449.995	214.147	267.13		216.237	281.126	232.392	318.932	203.62	243.09
IPI:IPI00134544.3	Asap1	Isoform 1 of Arf-GAP with SH3 domain, ANK repeat and PH domain-containing protein 1	1045	SHTGDLSPNVQSR	58.55	1	55.1106	65.7015	52.3607	89.2055	38.7979	49.5647		55.1106	68.3647	47.349	63.224	36.8906	45.1043
IPI:IPI00134544.3	Asap1	Isoform 1 of Arf-GAP with SH3 domain, ANK repeat and PH domain-containing protein 1	753	RSPRPQSFCHSSS	16.25	2	109.393	141.668	135.482	181.892	112.217	138.278		109.393	147.41	122.514	128.915	106.701	125.834
IPI:IPI00134544.3	Asap1	Isoform 1 of Arf-GAP with SH3 domain, ANK repeat and PH domain-containing protein 1	852	PPGHKRTLSDPPS	14.97	4	345.407	423.257	412.743	567.813	316.416	405.884		345.407	440.414	373.238	402.436	300.861	369.357
IPI:IPI00355808.4	Asap2	Isoform 1 of Arf-GAP with SH3 domain, ANK repeat and PH domain-containing protein 2	704	HEDLDESDDDVDE	48.87	3	116.25	164.312	266.82	268.134	197.014	185.115		116.25	170.972	241.281	190.039	187.329	168.456
IPI:IPI00121364.2	Aspscr1	Isoform 1 of Tether containing UBX domain for GLUT4	193	RSKAPGSPVSSLS	4.32	1	26.7574	30.2652	35.8702	44.8222	35.6124	39.6078		26.7574	31.492	32.4369	31.7676	33.8617	36.0434
IPI:IPI00406576.5	Asxl2	Putative uncharacterized protein (Fragment)	318	SDGQSSSPQNSNS	0	1	46.795	36.936	43.1183	45.0079	40.8817	40.0917		46.795	38.4332	38.9912	31.8992	38.872	36.4838
IPI:IPI00230233.1	Atf2;LOC100047997	Isoform 2 of Cyclic AMP-dependent transcription factor ATF-2	51	VIVADQTPTPTRF	46.68	2	104.924	140.026	133.858	246.642	132.76	173.497		104.924	145.702	121.046	174.807	126.234	157.884
IPI:IPI00230233.1	Atf2;LOC100047997	Isoform 2 of Cyclic AMP-dependent transcription factor ATF-2	53	VADQTPTPTRFLK	13.27	2	104.924	140.026	133.858	246.642	132.76	173.497		104.924	145.702	121.046	174.807	126.234	157.884
IPI:IPI00230233.1	Atf2;LOC100047997	Isoform 2 of Cyclic AMP-dependent transcription factor ATF-2	94	KMPLDLSPLATPI	12.57	1	47.1616	85.0223	94.4677	132.098	97.6076	106.151		47.1616	88.4687	85.4257	93.6239	92.8093	96.5982
IPI:IPI00230233.1	Atf2;LOC100047997	Isoform 2 of Cyclic AMP-dependent transcription factor ATF-2	150	GIPGPSSPQPVQS	5.08	1	136.788	109.084	151.475	157.516	146.787	132.774		136.788	113.506	136.977	111.639	139.571	120.825
IPI:IPI00623249.4	Atf7	Activating transcription factor 7, isoform CRA_a	51	VIIADQTPTPTRF	17.59	2	72.7006	91.2329	90.6568	147.074	95.7751	112.062		72.7006	94.931	81.9796	104.238	91.0669	101.977
IPI:IPI00623249.4	Atf7	Activating transcription factor 7, isoform CRA_a	53	IADQTPTPTRFLK	10.91	2	72.7006	91.2329	90.6568	147.074	95.7751	112.062		72.7006	94.931	81.9796	104.238	91.0669	101.977
IPI:IPI00380770.2	Atf7ip	Isoform 1 of Activating transcription factor 7-interacting protein 1	112	LNSEALSPSITCD	47.34	2	266.495	279.956	378.752	400.236	376.16	390.13		266.495	291.304	342.5	283.666	357.668	355.021
IPI:IPI00380770.2	Atf7ip	Isoform 1 of Activating transcription factor 7-interacting protein 1	707	PPNPPISPGKPAN	35.59	2	196.054	139.464	193.563	227.492	180.616	172.979		196.054	145.117	175.036	161.234	171.737	157.412
IPI:IPI00223832.1	Atg16l1	Isoform 1 of Autophagy-related protein 16-1	269	AATKRLSQPAGGL	95.07	1	33.0421	48.0803	41.8186	75.0769	44.3743	68.0667		33.0421	50.0292	37.8159	53.2104	42.1929	61.9412
IPI:IPI00223832.1	Atg16l1	Isoform 1 of Autophagy-related protein 16-1	287	NIFGRRSVSSIPV	24.44	1	124.732	147.985	145.334	233.426	119.766	151.757		124.732	153.984	131.423	165.44	113.878	138.1
IPI:IPI00377925.2	Atg2b	Isoform 1 of Autophagy-related protein 2 homolog B	885	EDGGAHSLKDVCD	30.59	1	106.507	130.749	145.91	194.226	125.311	138.147		106.507	136.049	131.944	137.657	119.151	125.715
IPI:IPI00377925.2	Atg2b	Isoform 1 of Autophagy-related protein 2 homolog B	496	LSSRSASVDESRP	5.75	1	79.8198	114.542	103.185	138.854	83.3203	118.977		79.8198	119.185	93.3086	98.4122	79.2244	108.27
IPI:IPI00377925.2	Atg2b	Isoform 1 of Autophagy-related protein 2 homolog B	1534	ITRTDSSKAPLHF	0	1	24.6021	32.265	35.9432	38.8984	32.6029	35.9277		24.6021	33.5729	32.5029	27.5691	31.0002	32.6945
IPI:IPI00750217.1	Atg9a	Autophagy 9-like 1 protein	828	PVPEEGSEDELPP	1000	1	17.1822	17.9561	22.4444	31.9367	15.8135	18.6025		17.1822	18.684	20.2961	22.635	15.0361	16.9284
IPI:IPI00750217.1	Atg9a	Autophagy 9-like 1 protein	735	VWHRRESDESGES	61.28	1	47.1408	38.2286	55.3062	62.5761	39.5438	36.3828		47.1408	39.7782	50.0126	44.3506	37.5999	33.1086
IPI:IPI00750217.1	Atg9a	Autophagy 9-like 1 protein	656	SALRSFSPLQPGA	8.68	1	10.5394	10.3716	13.6848	22.2551	10.9707	12.9052		10.5394	10.792	12.375	15.7732	10.4314	11.7438
IPI:IPI00221754.3	Atl1	Atlastin-1	10	SRRDRNSWGGFSE	69.2	2	295.219	315.312	334.668	472.872	314.18	250.875		295.219	328.093	302.635	335.146	298.735	228.298
IPI:IPI00221754.3	Atl1	Atlastin-1	22	EKSSDWSSEEEEP	6.59	1	40.6302	50.4518	46.5376	68.7873	52.9847	37.411		40.6302	52.4969	42.0832	48.7527	50.38	34.0443
IPI:IPI00858102.1	Atn1	Atrophin-1	724	EYEPPESPVPPAR	52.69	1	72.5373	46.0886	60.99	75.0526	55.0874	66.3468		72.5373	47.9568	55.1523	53.1932	52.3794	60.3761
IPI:IPI00858102.1	Atn1	Atrophin-1	630	YSKRAPSPGSYKT	47.97	1	208.075	182.175	233.91	261.809	212.371	201.908		208.075	189.559	211.521	185.556	201.931	183.738
IPI:IPI00858102.1	Atn1	Atrophin-1	77	GRSEEISESESEE	44.73	3	256.342	245.779	343.711	374.171	342.773	337.021		256.342	255.741	310.813	265.192	325.923	306.691
IPI:IPI00858102.1	Atn1	Atrophin-1	733	PPARSPSPPPKVV	33.01	1	72.5373	46.0886	60.99	75.0526	55.0874	66.3468		72.5373	47.9568	55.1523	53.1932	52.3794	60.3761
IPI:IPI00858102.1	Atn1	Atrophin-1	79	SEEISESESEETS	28.5	2	209.784	193.24	276.473	299.253	272.093	270.96		209.784	201.073	250.01	212.094	258.717	246.575
IPI:IPI00858102.1	Atn1	Atrophin-1	731	PVPPARSPSPPPK	26.99	1	72.5373	46.0886	60.99	75.0526	55.0874	66.3468		72.5373	47.9568	55.1523	53.1932	52.3794	60.3761
IPI:IPI00858102.1	Atn1	Atrophin-1	617	AGYKTASPPGPPQ	0	1	29.3639	26.2912	33.184	38.0307	35.8836	32.5576		29.3639	27.3569	30.0078	26.9541	34.1196	29.6277
IPI:IPI00338964.3	Atp2a2	Isoform SERCA2B of Sarcoplasmic/endoplasmic reticulum calcium ATPase 2	663	FDELSPSAQRDAC	82.9	4	290.925	301.299	346.761	479.691	345.664	283.963		290.925	313.512	313.571	339.979	328.672	258.408
IPI:IPI00556827.1	Atp2b1	plasma membrane calcium ATPase 1	1155	EFRIEDSEPHIPL	81.98	5	250	205.383	281.894	438.831	288.841	200.629		250	213.708	254.912	311.02	274.642	182.574
IPI:IPI00556827.1	Atp2b1	plasma membrane calcium ATPase 1	1165	IPLIDDTDAEDDA	73.36	3	118.847	99.0485	135.719	198.002	138.421	98.5695		118.847	103.063	122.729	140.333	131.616	89.699
IPI:IPI00556827.1	Atp2b1	plasma membrane calcium ATPase 1	1177	APTKRNSSPPPSP	68.54	1	60.1607	24.4851	32.4803	41.0636	41.7053	21.4998		60.1607	25.4776	29.3714	29.1037	39.6551	19.565
IPI:IPI00556827.1	Atp2b1	plasma membrane calcium ATPase 1	1178	PTKRNSSPPPSPN	59.05	1	60.1607	24.4851	32.4803	41.0636	41.7053	21.4998		60.1607	25.4776	29.3714	29.1037	39.6551	19.565
IPI:IPI00123119.4	Atr	ataxia telangiectasia and rad3 related	431	GNNDEVSPKRRKL	77.92	2	150.482	119.968	184.277	160.402	174.474	139.827		150.482	124.831	166.639	113.684	165.897	127.244
IPI:IPI00322707.5	Atrx	Transcriptional regulator ATRX	717	VIGDQNSDSDEML	1000	4	175.466	186.285	272.345	327.943	275.978	275.66		175.466	193.837	246.278	232.428	262.411	250.852
IPI:IPI00322707.5	Atrx	Transcriptional regulator ATRX	719	GDQNSDSDEMLAV	1000	4	175.466	186.285	272.345	327.943	275.978	275.66		175.466	193.837	246.278	232.428	262.411	250.852
IPI:IPI00322707.5	Atrx	Transcriptional regulator ATRX	2471	SKNPGPSPGKSMx	1000	1	73.971	52.9909	91.5925	80.4731	74.9874	66.0203		73.971	55.1389	82.8257	57.035	71.3011	60.079
IPI:IPI00322707.5	Atrx	Transcriptional regulator ATRX	912	KEENVNSPEDKRV	1000	3	898.564	256.449	457.372	411.788	420.138	322.541		898.564	266.844	413.595	291.853	399.484	293.515
IPI:IPI00322707.5	Atrx	Transcriptional regulator ATRX	801	ESSNYDSELEREI	51.64	3	262.878	160.64	233.655	236.517	223.464	203.009		262.878	167.152	211.291	167.63	212.479	184.74
IPI:IPI00322707.5	Atrx	Transcriptional regulator ATRX	665	NPAMSNSDEESNG	50.72	14	1348.85	1294.16	1838.24	2035.75	1753.2	1774.04		1348.85	1346.62	1662.29	1442.83	1667.01	1614.39
IPI:IPI00322707.5	Atrx	Transcriptional regulator ATRX	767	RKRKNSTSGSDFD	48.76	1	58.6688	51.7119	66.7846	66.2648	58.5171	53.3988		58.6688	53.808	60.3923	46.9649	55.6405	48.5933
IPI:IPI00322707.5	Atrx	Transcriptional regulator ATRX	663	ESNPAMSNSDEES	47.97	9	799.719	718.029	1032.26	1149.55	1001.39	1014.95		799.719	747.135	933.459	814.737	952.164	923.617
IPI:IPI00322707.5	Atrx	Transcriptional regulator ATRX	766	KRKRKNSTSGSDF	45.55	1	58.6688	51.7119	66.7846	66.2648	58.5171	53.3988		58.6688	53.808	60.3923	46.9649	55.6405	48.5933
IPI:IPI00322707.5	Atrx	Transcriptional regulator ATRX	212	DDISRDSDGMDEQ	45.03	3	221.706	229.238	288.11	309.203	294.305	300.503		221.706	238.531	260.533	219.146	279.838	273.46
IPI:IPI00322707.5	Atrx	Transcriptional regulator ATRX	855	TTQEGSSADDTGD	40.34	6	433.386	500.099	649.474	712.844	621.08	583.814		433.386	520.371	587.309	505.225	590.548	531.275
IPI:IPI00322707.5	Atrx	Transcriptional regulator ATRX	854	KTTQEGSSADDTG	37.11	4	242.144	354.884	478.659	511.594	446.451	439.332		242.144	369.269	432.844	362.59	424.504	399.796
IPI:IPI00322707.5	Atrx	Transcriptional regulator ATRX	859	GSSADDTGDTEGR	31.81	2	31.0462	85.2649	108.51	118.209	104.928	103.316		31.0462	88.7211	98.1235	83.7799	99.7695	94.018
IPI:IPI00322707.5	Atrx	Transcriptional regulator ATRX	770	KNSTSGSDFDTKK	31.51	1	58.6688	51.7119	66.7846	66.2648	58.5171	53.3988		58.6688	53.808	60.3923	46.9649	55.6405	48.5933
IPI:IPI00322707.5	Atrx	Transcriptional regulator ATRX	84	RSKRKPSIVTKYV	29.09	1	42.8343	45.9465	56.6038	75.0663	53.3979	51.7768		42.8343	47.8089	51.186	53.2029	50.7729	47.1173
IPI:IPI00322707.5	Atrx	Transcriptional regulator ATRX	1311	NQVNSESDSDSEE	28.89	1	6.41402	6.62138	9.07852	10.2093	11.5474	9.08725		6.41402	6.88978	8.20957	7.2358	10.9797	8.26947
IPI:IPI00322707.5	Atrx	Transcriptional regulator ATRX	768	KRKNSTSGSDFDT	25.88	1	58.6688	51.7119	66.7846	66.2648	58.5171	53.3988		58.6688	53.808	60.3923	46.9649	55.6405	48.5933
IPI:IPI00322707.5	Atrx	Transcriptional regulator ATRX	1309	AVNQVNSESDSDS	24.08	1	6.41402	6.62138	9.07852	10.2093	11.5474	9.08725		6.41402	6.88978	8.20957	7.2358	10.9797	8.26947
IPI:IPI00322707.5	Atrx	Transcriptional regulator ATRX	1290	GKQSEESPADDGE	20.11	2	122.005	126.475	196.878	182.974	179.609	157.801		122.005	131.602	178.034	129.682	170.78	143.6
IPI:IPI00322707.5	Atrx	Transcriptional regulator ATRX	92	VTKYVESDDEKPT	19.21	1	106.496	89.8357	126.365	126.972	119.178	114.417		106.496	93.4772	114.27	89.9909	113.319	104.12
IPI:IPI00322707.5	Atrx	Transcriptional regulator ATRX	957	EQSDESSEGEKKQ	17.36	1	86.7488	107.697	121.74	124.34	131.134	151.053		86.7488	112.062	110.088	88.1255	124.688	137.459
IPI:IPI00322707.5	Atrx	Transcriptional regulator ATRX	1141	SDAEGSSEDNKKQ	17.01	1	17.0261	39.3285	31.942	30.4885	50.6992	56.886		17.0261	40.9227	28.8847	21.6086	48.2069	51.7667
IPI:IPI00322707.5	Atrx	Transcriptional regulator ATRX	1313	VNSESDSDSEESK	16.5	1	6.41402	6.62138	9.07852	10.2093	11.5474	9.08725		6.41402	6.88978	8.20957	7.2358	10.9797	8.26947
IPI:IPI00322707.5	Atrx	Transcriptional regulator ATRX	669	SNSDEESNGTMKE	15.62	1	221.04	180.852	249.861	284.34	241.458	234.746		221.04	188.183	225.946	201.525	229.588	213.621
IPI:IPI00322707.5	Atrx	Transcriptional regulator ATRX	1135	KSASSSSDAEGSS	13.15	2	159.293	252.674	206.338	241.397	259.639	266.892		159.293	262.917	186.588	171.089	246.876	242.874
IPI:IPI00322707.5	Atrx	Transcriptional regulator ATRX	940	RKGKGGSSDGTDR	11.53	1	182.653	145.208	198.098	209.223	188.881	178.666		182.653	151.094	179.137	148.286	179.596	162.587
IPI:IPI00322707.5	Atrx	Transcriptional regulator ATRX	1090	RPECSSSDTEKSL	10.28	1	139.207	116.49	147.437	164.524	142.256	133.929		139.207	121.212	133.325	116.606	135.263	121.876
IPI:IPI00323787.1	Atxn1	Ataxin-1	752	RKRRRWSAPETRK	37.25	1	47.2563	52.4716	52.8465	65.1855	52.0919	51.4711		47.2563	54.5985	47.7883	46.2	49.5311	46.8391
IPI:IPI00323787.1	Atxn1	Ataxin-1	213	GLVNPGSPPPPTQ	18.66	2	73.1889	116.791	112.839	152.84	93.2066	149.388		73.1889	121.526	102.039	108.324	88.6247	135.944
IPI:IPI00323787.1	Atxn1	Ataxin-1	382	TTHREASPSTLND	16.06	1	69.0944	64.0722	71.078	100.514	79.431	81.1449		69.0944	66.6694	64.2748	71.2389	75.5263	73.8425
IPI:IPI00605902.4	Atxn1l	Ataxin-1-like	328	APAHRGTPDTDLE	29.16	2	100.283	89.5286	148.941	123.367	149.485	125.252		100.283	93.1576	134.685	87.4356	142.137	113.98
IPI:IPI00117229.3	Atxn2	ataxin 2	523	GGVPWPSPCPSPS	60.39	1	28.6396	29.7605	33.0637	41.1651	25.3695	23.8433		28.6396	30.9668	29.899	29.1756	24.1224	21.6976
IPI:IPI00117229.3	Atxn2	ataxin 2	435	LENDDRSEEEKYT	40.74	1	49.6019	70.3765	71.8544	110.124	55.8109	71.6596		49.6019	73.2292	64.9768	78.0499	53.0673	65.2108
IPI:IPI00117229.3	Atxn2	ataxin 2	828	NCTSGSSKTNSPS	24.21	1	239.131	91.6583	105.183	139.898	92.2915	83.8348		239.131	95.3737	95.1154	99.1521	87.7546	76.2903
IPI:IPI00117229.3	Atxn2	ataxin 2	836	TNSPSISPSMLSN	24.15	4	380.959	349.004	353.459	524.682	278.4	299.971		380.959	363.151	319.628	371.866	264.714	272.976
IPI:IPI00117229.3	Atxn2	ataxin 2	527	WPSPCPSPSSRPP	22.87	2	105.513	116.148	116.772	151.504	98.3367	114.732		105.513	120.856	105.595	107.378	93.5026	104.407
IPI:IPI00117229.3	Atxn2	ataxin 2	738	KENVKASETSPSF	13.43	1	119.615	74.0623	149.322	147.617	119.425	108.427		119.615	77.0644	135.03	104.623	113.554	98.6694
IPI:IPI00117229.3	Atxn2	ataxin 2	860	QGVQTSSPACKQE	13.27	1	33.041	18.7685	28.3393	32.6349	23.0398	20.2727		33.041	19.5293	25.6268	23.1299	21.9072	18.4483
IPI:IPI00117229.3	Atxn2	ataxin 2	653	SGVPRLSPKTHRP	12.91	1	36.1606	77.0616	92.3101	137.776	76.2318	89.7916		36.1606	80.1853	83.4746	97.6482	72.4843	81.7111
IPI:IPI00117229.3	Atxn2	ataxin 2	740	NVKASETSPSFSK	11.51	2	328.078	220.931	385.57	347.241	277.311	228.196		328.078	229.886	348.665	246.106	263.679	207.66
IPI:IPI00117229.3	Atxn2	ataxin 2	832	GSSKTNSPSISPS	10.33	4	380.959	349.004	353.459	524.682	278.4	299.971		380.959	363.151	319.628	371.866	264.714	272.976
IPI:IPI00169500.3	Atxn2l	Isoform 1 of Ataxin-2-like protein	109	GKGPPQSPVFEGV	170.65	4	176.212	185.456	207.039	308.65	162.289	213.169		176.212	192.973	187.222	218.754	154.311	193.986
IPI:IPI00169500.3	Atxn2l	Isoform 1 of Ataxin-2-like protein	597	TSDPMGSPVSSKT	38.52	1	135.518	118.152	149.997	205.305	137.944	153.554		135.518	122.941	135.64	145.509	131.163	139.735
IPI:IPI00169500.3	Atxn2l	Isoform 1 of Ataxin-2-like protein	453	RMYPPRSPKSAAP	27.12	2	262.71	281.507	321.805	427.067	244.451	273.575		262.71	292.917	291.004	302.682	232.434	248.956
IPI:IPI00169500.3	Atxn2l	Isoform 1 of Ataxin-2-like protein	333	AVQRQGSGRESPS	26.99	1	47.5787	44.0155	41.3947	59.8347	36.0829	43.7435		47.5787	45.7997	37.4326	42.4076	34.3091	39.8069
IPI:IPI00169500.3	Atxn2l	Isoform 1 of Ataxin-2-like protein	684	VNKSTSTPTSPGP	19.33	3	135.944	119.61	156.143	169.093	111.679	125.727		135.944	124.458	141.198	119.844	106.189	114.412
IPI:IPI00169500.3	Atxn2l	Isoform 1 of Ataxin-2-like protein	337	QGSGRESPSLVSR	17.01	1	47.5787	44.0155	41.3947	59.8347	36.0829	43.7435		47.5787	45.7997	37.4326	42.4076	34.3091	39.8069
IPI:IPI00169500.3	Atxn2l	Isoform 1 of Ataxin-2-like protein	407	GGPSRMSPKAQRP	16.5	1	29.1996	189.839	234.494	287.094	199.908	241.891		29.1996	197.534	212.049	203.477	190.081	220.123
IPI:IPI00169500.3	Atxn2l	Isoform 1 of Ataxin-2-like protein	560	QFKLQPSSSPETG	15.5	1	9.62913	10.7263	11.4333	19.7146	12.4482	13.3603		9.62913	11.1611	10.339	13.9726	11.8363	12.158
IPI:IPI00169500.3	Atxn2l	Isoform 1 of Ataxin-2-like protein	389	HHLDNSSPGPGSE	14.23	3	124.153	108.852	135.97	156.619	109.108	104.992		124.153	113.265	122.956	111.003	103.745	95.5436
IPI:IPI00169500.3	Atxn2l	Isoform 1 of Ataxin-2-like protein	687	STSTPTSPGPRTH	11.51	4	175.195	152.182	194.459	213.417	141.056	156.636		175.195	158.351	175.846	151.259	134.122	142.54
IPI:IPI00169500.3	Atxn2l	Isoform 1 of Ataxin-2-like protein	562	KLQPSSSPETGLD	10.33	4	135.321	149.873	171.966	223.853	146.493	157.558		135.321	155.948	155.506	158.655	139.291	143.379
IPI:IPI00169500.3	Atxn2l	Isoform 1 of Ataxin-2-like protein	304	AREIESSPQYRLR	7.38	2	90.7455	71.4764	100.003	98.755	75.2068	66.7077		90.7455	74.3737	90.431	69.9922	71.5097	60.7045
IPI:IPI00169500.3	Atxn2l	Isoform 1 of Ataxin-2-like protein	683	SVNKSTSTPTSPG	0	1	36.6812	32.7168	39.5335	44.0425	45.5126	50.1983		36.6812	34.043	35.7495	31.2149	43.2753	45.6808
IPI:IPI00138394.3	Atxn3	Ataxin-3	268	RSMCENSPQTSSP	8.7	3	120.287	96.0806	148.674	145.279	184.284	159.677		120.287	99.9752	134.443	102.966	175.225	145.308
IPI:IPI00346330.8	Atxn7l3	Protein	21	SNNMNKSESDQED	15.89	2	245.319	230.906	310.716	349.519	293.198	302.913		245.319	240.266	280.975	247.72	278.785	275.653
IPI:IPI00417063.4	AU019823	hypothetical protein LOC270156	285	VATDARSAESSED	66.6	1	19.2999	88.5728	111.797	137.368	91.2571	97.6351		19.2999	92.1631	101.096	97.359	86.771	88.8487
IPI:IPI00417063.4	AU019823	hypothetical protein LOC270156	288	DARSAESSEDDxx	53.3	1	19.2999	88.5728	111.797	137.368	91.2571	97.6351		19.2999	92.1631	101.096	97.359	86.771	88.8487
IPI:IPI00417063.4	AU019823	hypothetical protein LOC270156	289	ARSAESSEDDxxx	47.65	1	19.2999	88.5728	111.797	137.368	91.2571	97.6351		19.2999	92.1631	101.096	97.359	86.771	88.8487
IPI:IPI00224561.1	AU022870	UPF0550 protein C7orf28 homolog	264	ELAGRDSPVRAEM	43.25	2	32.3435	46.2314	47.34	67.6974	45.2671	46.8539		32.3435	48.1054	42.8088	47.9803	43.0418	42.6374
IPI:IPI00677049.4	Auts2	autism susceptibility candidate 2	1243	RRTTPLSAEIRER	61.72	1	32.5755	19.8362	30.5177	29.7709	27.4803	23.0355		32.5755	20.6403	27.5967	21.1	26.1294	20.9625
IPI:IPI00677049.4	Auts2	autism susceptibility candidate 2	941	QLSRVPSPYVRTP	30.7	3	130.682	77.973	136.448	115.74	124.787	93.6281		130.682	81.1337	123.388	82.0304	118.652	85.2023
IPI:IPI00677049.4	Auts2	autism susceptibility candidate 2	1235	LGGRPGSPRRTTP	19.78	1	136.362	78.0744	142.864	108.79	129.87	93.7903		136.362	81.2391	129.19	77.1045	123.486	85.3499
IPI:IPI00677049.4	Auts2	autism susceptibility candidate 2	956	DSTRPNSTSSREA	18.34	4	171.172	113.101	194.172	156.461	181.625	141.666		171.172	117.686	175.586	110.891	172.697	128.917
IPI:IPI00677049.4	Auts2	autism susceptibility candidate 2	1240	GSPRRTTPLSAEI	13.27	1	32.5755	19.8362	30.5177	29.7709	27.4803	23.0355		32.5755	20.6403	27.5967	21.1	26.1294	20.9625
IPI:IPI00677049.4	Auts2	autism susceptibility candidate 2	946	PSPYVRTPGVDST	8.38	2	34.0936	33.106	41.7698	48.9733	39.5344	38.6987		34.0936	34.448	37.7718	34.7096	37.5909	35.2161
IPI:IPI00677049.4	Auts2	autism susceptibility candidate 2	958	TRPNSTSSREAEP	0	1	26.0964	26.1178	26.1629	35.7475	23.6905	26.8126		26.0964	27.1765	23.6587	25.3359	22.5259	24.3997
IPI:IPI00112805.1	Aven	Cell death regulator Aven	82	TRVEEDSDSETYG	29	2	128.195	119.787	144.427	192.7	138.144	137.105		128.195	124.642	130.603	136.575	131.353	124.767
IPI:IPI00222681.3	AW146020	Isoform 1 of GC-rich sequence DNA-binding factor	66	WASSRRSPGAAPR	1000	2	25.8971	53.8833	51.8044	38.9192	61.108	57.0232		25.8971	56.0675	46.8459	27.5838	58.104	51.8916
IPI:IPI00222681.3	AW146020	Isoform 1 of GC-rich sequence DNA-binding factor	169	NEEDPESDPDDHE	41.38	4	257.747	177.844	246.072	268.737	239.969	215.81		257.747	185.053	222.519	190.466	228.172	196.389
IPI:IPI00761367.2	AW554918	Isoform 1 of Uncharacterized protein KIAA1328	471	FKKCPDSPNSGQN	1000	1	27.6373	24.9084	34.8254	34.1178	49.2344	43.4818		27.6373	25.9181	31.4921	24.1809	46.8141	39.5688
IPI:IPI00761367.2	AW554918	Isoform 1 of Uncharacterized protein KIAA1328	474	CPDSPNSGQNQRE	1000	1	27.6373	24.9084	34.8254	34.1178	49.2344	43.4818		27.6373	25.9181	31.4921	24.1809	46.8141	39.5688
IPI:IPI00380953.6	AW555464	Isoform 1 of Protein KIAA0284	709	PSGRADSPAGLEA	1000	2	77.4306	132.191	110.7	172.878	103.321	132.743		77.4306	137.55	100.104	122.526	98.2421	120.797
IPI:IPI00380953.6	AW555464	Isoform 1 of Protein KIAA0284	360	HEDGTQSDSEDPL	28.28	1	150.099	162.692	113.595	227.333	102.395	139.797		150.099	169.287	102.722	161.121	97.3614	127.216
IPI:IPI00380953.6	AW555464	Isoform 1 of Protein KIAA0284	1341	DGDSLGSPGPTRS	22.13	4	82.6279	122.79	110.954	176.704	94.4462	131.756		82.6279	127.767	100.334	125.238	89.8033	119.899
IPI:IPI00380953.6	AW555464	Isoform 1 of Protein KIAA0284	1338	VAGDGDSLGSPGP	19.36	1	20.9612	22.7934	25.3415	29.2593	16.9557	20.014		20.9612	23.7173	22.9159	20.7374	16.1222	18.2129
IPI:IPI00380953.6	AW555464	Isoform 1 of Protein KIAA0284	1168	KRAGSFTGPSDSE	14.89	2	60.0261	87.7529	80.0364	113.627	75.4555	85.1418		60.0261	91.31	72.3757	80.5328	71.7462	77.4797
IPI:IPI00380953.6	AW555464	Isoform 1 of Protein KIAA0284	1166	PRKRAGSFTGPSD	14.49	1	65.8065	109.105	59.8192	150.878	59.9161	83.2608		65.8065	113.528	54.0936	106.934	56.9707	75.768
IPI:IPI00380953.6	AW555464	Isoform 1 of Protein KIAA0284	862	TFARQESFTKEPT	13.21	1	160.655	190.29	121.835	254.086	156.006	222.541		160.655	198.003	110.174	180.082	148.337	202.514
IPI:IPI00380953.6	AW555464	Isoform 1 of Protein KIAA0284	1252	STSEEEYGSHHSS	8.7	1	59.7333	75.5264	81.6942	113.977	69.2569	98.6024		59.7333	78.5879	73.8748	80.7807	65.8523	89.729
IPI:IPI00380953.6	AW555464	Isoform 1 of Protein KIAA0284	477	EERLGNTSPVPRA	7.38	1	22.506	36.8646	25.1102	48.1934	28.8052	33.6229		22.506	38.3589	22.7068	34.1569	27.3892	30.5971
IPI:IPI00380953.6	AW555464	Isoform 1 of Protein KIAA0284	843	QLRSGRSPEPDPA	5.51	2	186.687	210.458	139.037	242.318	143.696	196.899		186.687	218.989	125.729	171.742	136.632	179.18
IPI:IPI00380953.6	AW555464	Isoform 1 of Protein KIAA0284	419	TPRKKRSQSFTHT	0	1	77.5549	149.812	77.6453	208.385	75.094	136.841		77.5549	155.885	70.2135	147.692	71.4025	124.526
IPI:IPI00380953.6	AW555464	Isoform 1 of Protein KIAA0284	509	AQCMRDSSPATRP	0	2	162.574	222.67	190.162	340.83	172.107	231.107		162.574	231.696	171.961	241.562	163.646	210.309
IPI:IPI00316831.4	Azi2	Isoform 1 of 5-azacytidine-induced protein 2	314	PCYAPSSPLPGDR	17.01	3	178.258	169.831	198.626	252.835	205.067	198.224		178.258	176.715	179.615	179.196	194.986	180.385
IPI:IPI00274639.4	B230120H23Rik	Isoform 1 of Mitogen-activated protein kinase kinase kinase MLT	640	SRSSSPTQYGLSR	38.66	1	69.1942	76.7356	70.9741	110.201	69.6429	72.1517		69.1942	79.8461	64.1808	78.1045	66.2193	65.6586
IPI:IPI00274639.4	B230120H23Rik	Isoform 1 of Mitogen-activated protein kinase kinase kinase MLT	637	INPSRSSSPTQYG	13.19	1	35.6928	43.5044	37.1673	60.3668	30.1235	28.5754		35.6928	45.2679	33.6098	42.7847	28.6427	26.0038
IPI:IPI00274639.4	B230120H23Rik	Isoform 1 of Mitogen-activated protein kinase kinase kinase MLT	634	TPSINPSRSSSPT	2.18	1	38.8052	28.2513	36.2925	53.492	31.6513	38.3275		38.8052	29.3965	32.8188	37.9122	30.0954	34.8783
IPI:IPI00349069.4	B230208H17Rik	Putative GTP-binding protein Parf	480	MPSKNISLSSEEE	1000	2	84.8057	95.2952	107.239	134.836	94.3451	96.9142		84.8057	99.158	96.9747	95.5648	89.7072	88.1927
IPI:IPI00349069.4	B230208H17Rik	Putative GTP-binding protein Parf	482	SKNISLSSEEEAE	1000	6	299.019	276.085	346.342	393.601	332.097	323.164		299.019	287.276	313.192	278.963	315.771	294.082
IPI:IPI00349069.4	B230208H17Rik	Putative GTP-binding protein Parf	483	KNISLSSEEEAEG	1000	5	273.346	248.4	319.148	356.455	305.09	296.187		273.346	258.469	288.601	252.636	290.092	269.532
IPI:IPI00349069.4	B230208H17Rik	Putative GTP-binding protein Parf	594	PVREDLSDVTDED	57.9	1	71.1732	47.5579	61.1407	84.5988	66.9379	68.1831		71.1732	49.4857	55.2886	59.9591	63.6473	62.0472
IPI:IPI00349069.4	B230208H17Rik	Putative GTP-binding protein Parf	597	EDLSDVTDEDTGP	43.41	1	71.1732	47.5579	61.1407	84.5988	66.9379	68.1831		71.1732	49.4857	55.2886	59.9591	63.6473	62.0472
IPI:IPI00349069.4	B230208H17Rik	Putative GTP-binding protein Parf	414	EDGLDRSFLEDTS	15.85	1	63.1608	62.6658	80.2972	100.924	76.4547	74.5897		63.1608	65.206	72.6115	71.5295	72.6963	67.8772
IPI:IPI00349069.4	B230208H17Rik	Putative GTP-binding protein Parf	523	QKKRAPTRGTPPW	9.44	1	40.4167	21.8952	37.0673	38.3393	34.1768	32.3915		40.4167	22.7827	33.5194	27.1728	32.4967	29.4765
IPI:IPI00409923.5	B230339M05Rik	B230339M05Rik protein	379	SAAVNTTPPHNRR	15.5	1	14.0029	13.6465	14.5402	17.7992	13.903	11.7585		14.0029	14.1997	13.1485	12.6151	13.2195	10.7003
IPI:IPI00409923.5	B230339M05Rik	B230339M05Rik protein	359	SRPRSDSAPPTPV	14.49	1	38.1956	32.8539	46.488	50.4389	47.49	41.4231		38.1956	34.1856	42.0384	35.7484	45.1554	37.6953
IPI:IPI00409923.5	B230339M05Rik	B230339M05Rik protein	1333	NSSQRLSPSSRMK	10.91	1	9.27734	16.5137	21.3825	26.2527	16.2029	16.8362		9.27734	17.1831	19.3359	18.6065	15.4064	15.3211
IPI:IPI00409923.5	B230339M05Rik	B230339M05Rik protein	746	GSTEPTTPDSERP	10.33	1	49.6562	58.1441	67.3826	104.474	55.2492	77.7488		49.6562	60.501	60.9331	74.0455	52.5332	70.752
IPI:IPI00123838.1	Bach2	Transcription regulator protein BACH2	159	QEDHGNSAGEEEE	25.78	2	68.9284	82.4122	85.1039	109.157	70.0683	75.3934		68.9284	85.7528	76.9582	77.3646	66.6238	68.6086
IPI:IPI00119986.1	Bad	Bcl2 antagonist of cell death	155	RELRRMSDEFEGS	79.84	3	324.438	401.887	396.604	530.603	398.241	456.141		324.438	418.177	358.643	376.063	378.664	415.092
IPI:IPI00119986.1	Bad	Bcl2 antagonist of cell death	170	GLPRPKSAGTATQ	57.75	2	112.397	65.2537	85.0684	90.9097	87.531	79.9744		112.397	67.8988	76.9261	64.4319	83.2281	72.7773
IPI:IPI00119986.1	Bad	Bcl2 antagonist of cell death	136	FRGRSRSAPPNLW	11.56	2	127.972	147.475	149.058	194.714	129.767	141.139		127.972	153.452	134.791	138.002	123.388	128.437
IPI:IPI00119986.1	Bad	Bcl2 antagonist of cell death	112	TRSRHSSYPAGTE	10.28	1	39.8475	49.6756	38.2342	67.4763	31.5902	36.6745		39.8475	51.6892	34.5746	47.8236	30.0373	33.3741
IPI:IPI00331334.3	Bag3	BAG family molecular chaperone regulator 3	270	RPLRAASPFRSPV	1000	6	330.621	440.459	459.61	710.68	290.274	365.944		330.621	458.314	415.618	503.692	276.005	333.012
IPI:IPI00331334.3	Bag3	BAG family molecular chaperone regulator 3	274	AASPFRSPVRGAS	1000	6	303.501	375.609	402.635	591.221	241.16	296.287		303.501	390.834	364.097	419.026	229.304	269.624
IPI:IPI00331334.3	Bag3	BAG family molecular chaperone regulator 3	297	TPVHCPSPIRVHT	73.62	3	101.373	70.8131	91.6594	96.3953	64.801	57.3054		101.373	73.6835	82.8862	68.3198	61.6155	52.1484
IPI:IPI00331334.3	Bag3	BAG family molecular chaperone regulator 3	285	ASSREGSPARSGT	57.41	1	26.0731	61.4652	54.8909	72.018	40.8984	43.2714		26.0731	63.9567	49.637	51.0425	38.8879	39.3773
IPI:IPI00331334.3	Bag3	BAG family molecular chaperone regulator 3	281	PVRGASSREGSPA	22.85	2	43.3215	160.958	162.069	215.654	119.478	147.699		43.3215	167.482	146.556	152.844	113.604	134.408
IPI:IPI00331334.3	Bag3	BAG family molecular chaperone regulator 3	136	AATPQRSQSPLRG	16.62	3	172.007	414.48	443.226	670.34	347.827	413.691		172.007	431.281	400.803	475.101	330.728	376.462
IPI:IPI00331334.3	Bag3	BAG family molecular chaperone regulator 3	280	SPVRGASSREGSP	13.64	1	17.2484	99.4923	107.178	143.636	78.5792	104.428		17.2484	103.525	96.9194	101.801	74.7163	95.0303
IPI:IPI00331334.3	Bag3	BAG family molecular chaperone regulator 3	177	AHGPERSQSPAAS	11.51	4	205.55	252.271	234.164	365.202	185.129	208.583		205.55	262.497	211.751	258.835	176.029	189.813
IPI:IPI00331334.3	Bag3	BAG family molecular chaperone regulator 3	291	SPARSGTPVHCPS	10.36	5	235.356	334.357	315.307	396.725	254.937	290.931		235.356	347.911	285.128	281.177	242.405	264.75
IPI:IPI00331334.3	Bag3	BAG family molecular chaperone regulator 3	390	APSAVPSPPKNVA	0.96	1	57.5863	104.524	97.7217	162.044	66.3255	92.81		57.5863	108.761	88.3683	114.848	63.065	84.4578
IPI:IPI00124778.1	Baiap2	Isoform 2 of Brain-specific angiogenesis inhibitor 1-associated protein 2	367	TLPRSSSMAAGLE	8.63	3	85.193	127.22	91.5359	157.889	71.4413	100.039		85.193	132.377	82.7745	111.904	67.9293	91.0365
IPI:IPI00129519.3	Basp1	Brain acid soluble protein 1	92	KAEPEKSEGAAEE	1000	1	61.2032	51.3695	74.0807	86.9693	74.3766	70.7362		61.2032	53.4518	66.9901	61.6391	70.7203	64.3705
IPI:IPI00129519.3	Basp1	Brain acid soluble protein 1	40	EGTPKESEPQAAA	12.7	1	48.3441	49.1867	54.3623	103.127	92.9986	81.527		48.3441	51.1805	49.159	73.0908	88.4269	74.1902
IPI:IPI00409462.2	Bat1a	Spliceosome RNA helicase Bat1	172	PHIVVGTPGRILA	1000	1	45.5742	28.3208	53.4496	46.143	53.0944	41.7971		45.5742	29.4688	48.3337	32.7037	50.4843	38.0357
IPI:IPI00380722.1	Bat2	Large proline-rich protein BAT2	782	LLRERGTPPVDPK	1000	2	157.052	153.917	194.289	227.466	185.602	169.493		157.052	160.156	175.692	161.216	176.478	154.24
IPI:IPI00380722.1	Bat2	Large proline-rich protein BAT2	1002	PPGGNLSPAPRLR	123.69	5	214.356	209.245	243.761	291.451	203.135	198.908		214.356	217.726	220.43	206.565	193.149	181.008
IPI:IPI00380722.1	Bat2	Large proline-rich protein BAT2	761	PRERSDSGGSSSE	40.96	8	352.853	441.53	457.449	657.839	457.624	535.454		352.853	459.428	413.665	466.241	435.128	487.267
IPI:IPI00380722.1	Bat2	Large proline-rich protein BAT2	1087	TASETRSEGSEYE	24.15	2	60.0679	122.075	158.02	219.453	131.56	174.383		60.0679	127.023	142.896	155.536	125.093	158.69
IPI:IPI00380722.1	Bat2	Large proline-rich protein BAT2	1217	LISGPLSPMSRAG	20.91	1	46.6357	50.0858	56.4438	78.3475	45.5608	51.52		46.6357	52.116	51.0413	55.5285	43.3211	46.8836
IPI:IPI00380722.1	Bat2	Large proline-rich protein BAT2	759	LVPRERSDSGGSS	16.22	1	75.1934	65.8096	63.492	96.7269	58.9453	62.8408		75.1934	68.4772	57.4149	68.5548	56.0476	57.1856
IPI:IPI00380722.1	Bat2	Large proline-rich protein BAT2	1090	ETRSEGSEYEEIP	16.19	2	60.0679	122.075	158.02	219.453	131.56	174.383		60.0679	127.023	142.896	155.536	125.093	158.69
IPI:IPI00380722.1	Bat2	Large proline-rich protein BAT2	764	RSDSGGSSSEPFE	13.27	3	129.904	175.783	175.365	273.904	179.742	226.538		129.904	182.908	158.58	194.128	170.906	206.152
IPI:IPI00380722.1	Bat2	Large proline-rich protein BAT2	808	DPRPLTSPLRQAA	13.27	1	15.7065	16.3695	16.1098	23.3462	14.3437	14.8109		15.7065	17.033	14.5678	16.5465	13.6386	13.478
IPI:IPI00380722.1	Bat2	Large proline-rich protein BAT2	765	SDSGGSSSEPFER	11.51	3	162.96	172.243	171.838	257.965	155.861	177.836		162.96	179.225	155.39	182.832	148.199	161.832
IPI:IPI00380722.1	Bat2	Large proline-rich protein BAT2	1083	PRGRTASETRSEG	10.33	3	130.321	313.527	399.389	568.107	343.661	440.493		130.321	326.235	361.161	402.644	326.767	400.852
IPI:IPI00330171.7	Bat2d	BAT2 domain containing 1	853	QKFLSRSLEDVKP	1000	2	202.596	193.515	242.666	293.641	206.71	209.162		202.596	201.359	219.439	208.117	196.548	190.339
IPI:IPI00330171.7	Bat2d	BAT2 domain containing 1	2212	RKAWENSPNLREK	1000	1	41.3945	36.0689	52.3436	57.3843	42.0257	45.6825		41.3945	37.531	47.3335	40.6709	39.9598	41.5714
IPI:IPI00330171.7	Bat2d	BAT2 domain containing 1	2625	IDIKPGTPPIGGR	77.44	2	229.556	247.13	272.176	345.131	280.36	283.993		229.556	257.147	246.125	244.61	266.578	258.436
IPI:IPI00330171.7	Bat2d	BAT2 domain containing 1	1238	RQRGSETDTDSEV	44.05	1	137.386	137.266	164.592	171.376	113.43	139.143		137.386	142.83	148.838	121.462	107.854	126.621
IPI:IPI00330171.7	Bat2d	BAT2 domain containing 1	1240	RGSETDTDSEVHE	28.35	1	137.386	137.266	164.592	171.376	113.43	139.143		137.386	142.83	148.838	121.462	107.854	126.621
IPI:IPI00330171.7	Bat2d	BAT2 domain containing 1	1236	RRRQRGSETDTDS	24.88	1	137.386	137.266	164.592	171.376	113.43	139.143		137.386	142.83	148.838	121.462	107.854	126.621
IPI:IPI00330171.7	Bat2d	BAT2 domain containing 1	1219	EESETRSESSDFE	16.19	6	383.293	412.021	539.469	616.546	548.992	569.79		383.293	428.722	487.833	436.975	522.004	518.513
IPI:IPI00330171.7	Bat2d	BAT2 domain containing 1	1215	LRQREESETRSES	13.8	4	236.909	261.511	335.159	381.287	310.997	323.29		236.909	272.111	303.079	270.235	295.709	294.197
IPI:IPI00330171.7	Bat2d	BAT2 domain containing 1	2646	FRATSTSPNSQSS	13.24	2	43.3281	165.413	63.901	68.9859	225.575	237.921		43.3281	172.118	57.7847	48.8935	214.486	216.51
IPI:IPI00330171.7	Bat2d	BAT2 domain containing 1	610	IFTRQDSNRSEKE	10.47	2	92.4743	226.436	205.644	392.896	158.35	237.205		92.4743	235.615	185.96	278.463	150.566	215.858
IPI:IPI00330171.7	Bat2d	BAT2 domain containing 1	1470	ANEEWETASESSD	9.2	1	46.6226	26.51	40.6606	37.9159	41.5499	48.0127		46.6226	27.5846	36.7688	26.8727	39.5074	43.6919
IPI:IPI00330171.7	Bat2d	BAT2 domain containing 1	2634	IGGRSTTPTSSPF	7.93	1	70.7797	53.2887	71.4507	61.9077	49.6481	43.7785		70.7797	55.4488	64.6118	43.8768	47.2075	39.8388
IPI:IPI00330171.7	Bat2d	BAT2 domain containing 1	2638	STTPTSSPFRATS	6.59	1	70.7797	53.2887	71.4507	61.9077	49.6481	43.7785		70.7797	55.4488	64.6118	43.8768	47.2075	39.8388
IPI:IPI00330171.7	Bat2d	BAT2 domain containing 1	1222	ETRSESSDFEVVP	5.88	4	241.651	248.034	330.563	377.046	349.075	369.828		241.651	258.088	298.923	267.23	331.915	336.546
IPI:IPI00330171.7	Bat2d	BAT2 domain containing 1	2645	PFRATSTSPNSQS	3.98	2	32.8022	133.033	51.0488	50.7362	181.479	186.677		32.8022	138.425	46.1627	35.9591	172.558	169.878
IPI:IPI00330171.7	Bat2d	BAT2 domain containing 1	1472	EEWETASESSDFN	0	1	46.6226	26.51	40.6606	37.9159	41.5499	48.0127		46.6226	27.5846	36.7688	26.8727	39.5074	43.6919
IPI:IPI00754134.3	Bat2l	HLA-B associated transcript 2-like isoform 1	555	EKEVPRSPGIEKV	1000	1	118.684	181.187	175.207	298.119	168.992	202.279		118.684	188.531	158.437	211.291	160.685	184.075
IPI:IPI00754134.3	Bat2l	HLA-B associated transcript 2-like isoform 1	1154	ETHSEGSEYEELP	22.87	1	44.3593	57.3233	55.2264	66.7086	41.301	54.0287		44.3593	59.6469	49.9404	47.2794	39.2707	49.1665
IPI:IPI00754134.3	Bat2l	HLA-B associated transcript 2-like isoform 1	621	EVRESGSPAQEFS	15.5	1	295.894	128.466	140.816	186.478	129.46	129.161		295.894	133.673	127.338	132.166	123.096	117.538
IPI:IPI00754134.3	Bat2l	HLA-B associated transcript 2-like isoform 1	226	AASLSASPTELGS	12.74	1	12.7652	12.9573	14.8756	20.4061	14.0943	12.4517		12.7652	13.4825	13.4518	14.4627	13.4014	11.3311
IPI:IPI00754134.3	Bat2l	HLA-B associated transcript 2-like isoform 1	415	RRQRALSLSSADS	12.41	1	46.9098	81.4829	86.4088	142.048	84.6108	118.03		46.9098	84.7858	78.1382	100.676	80.4514	107.408
IPI:IPI00754134.3	Bat2l	HLA-B associated transcript 2-like isoform 1	1493	GGLGSHSPYALER	10.36	1	37.4735	41.289	47.8724	68.6786	50.2571	55.931		37.4735	42.9627	43.2903	48.6757	47.7865	50.8976
IPI:IPI00754134.3	Bat2l	HLA-B associated transcript 2-like isoform 1	1151	IASETHSEGSEYE	7.53	1	44.3593	57.3233	55.2264	66.7086	41.301	54.0287		44.3593	59.6469	49.9404	47.2794	39.2707	49.1665
IPI:IPI00130381.1	Bat3	Large proline-rich protein BAT3	995	PQRENASPAPGTT	79.7	17	1213.85	784.811	956.339	1159.58	842.433	858.313		1213.85	816.624	864.803	821.851	801.02	781.072
IPI:IPI00130381.1	Bat3	Large proline-rich protein BAT3	1139	QEDPNYSPQRFPN	17.53	2	39.4922	37.7731	65.1352	62.748	58.3753	52.966		39.4922	39.3042	58.9008	44.4724	55.5056	48.1995
IPI:IPI00130381.1	Bat3	Large proline-rich protein BAT3	985	VQGAERTSPEPQR	13.19	11	512.176	353.118	411.314	522.974	366.854	368.048		512.176	367.432	371.945	370.656	348.82	334.927
IPI:IPI00923656.1	Baz1b	Isoform 1 of Tyrosine-protein kinase BAZ1B	1464	ADDEGDSDSESVG	50.72	10	761.472	621.555	880.713	899.988	851.487	744.076		761.472	646.75	796.415	637.863	809.629	677.115
IPI:IPI00923656.1	Baz1b	Isoform 1 of Tyrosine-protein kinase BAZ1B	1468	GDSDSESVGQSRG	30.83	3	276.236	227.997	326.266	332.266	336.295	269.57		276.236	237.239	295.038	235.492	319.763	245.31
IPI:IPI00923656.1	Baz1b	Isoform 1 of Tyrosine-protein kinase BAZ1B	1466	DEGDSDSESVGQS	24.75	3	248.913	199.297	275.712	296.725	262.154	247.242		248.913	207.375	249.322	210.303	249.267	224.992
IPI:IPI00923656.1	Baz1b	Isoform 1 of Tyrosine-protein kinase BAZ1B	158	SDGACDSPSSDKE	15.18	4	581.117	397.69	605.275	525.774	630.068	543.229		581.117	413.81	547.341	372.64	599.095	494.343
IPI:IPI00923656.1	Baz1b	Isoform 1 of Tyrosine-protein kinase BAZ1B	326	KPKRDSSSLSSPL	10.33	1	115.081	88.4748	144.969	136.997	111.023	109.225		115.081	92.0611	131.093	97.0961	105.565	99.3956
IPI:IPI00923656.1	Baz1b	Isoform 1 of Tyrosine-protein kinase BAZ1B	161	ACDSPSSDKENSS	5.06	3	491.552	342.852	479.673	435.533	485.144	445.635		491.552	356.75	433.761	308.682	461.295	405.531
IPI:IPI00330709.6	BC002230	UPF0614 protein C14orf102 homolog	54	ALASEGSPPPRYS	13.33	1	20.3014	14.5144	21.8438	22.9263	15.0732	17.4334		20.3014	15.1027	19.753	16.2489	14.3322	15.8645
IPI:IPI00114944.3	BC003940	hypothetical protein LOC192173	21	RNSSPRSPTNSSE	23.15	5	113.025	244.155	312.688	377.654	238.817	305.867		113.025	254.051	282.759	267.66	227.077	278.341
IPI:IPI00114944.3	BC003940	hypothetical protein LOC192173	17	YNGKRNSSPRSPT	11.43	2	82.1953	78.4836	123.397	132.204	87.9026	100.365		82.1953	81.6649	111.586	93.699	83.5814	91.3326
IPI:IPI00115553.2	BC005624	Uncharacterized protein C9orf78 homolog	261	KPEPERSPPNRKR	63.06	2	112.705	110.716	121.187	140.247	131.219	134.976		112.705	115.204	109.587	99.3996	124.768	122.829
IPI:IPI00115553.2	BC005624	Uncharacterized protein C9orf78 homolog	15	RRRRADSESEEDE	55.15	1	32.7799	28.4877	32.2164	33.4808	29.9406	33.5979		32.7799	29.6424	29.1328	23.7294	28.4688	30.5744
IPI:IPI00115553.2	BC005624	Uncharacterized protein C9orf78 homolog	17	RRADSESEEDEQE	50.9	1	32.7799	28.4877	32.2164	33.4808	29.9406	33.5979		32.7799	29.6424	29.1328	23.7294	28.4688	30.5744
IPI:IPI00115553.2	BC005624	Uncharacterized protein C9orf78 homolog	253	PLRVGDTEKPEPE	23.28	1	132.65	123.502	138.901	145.79	153.817	135.944		132.65	128.508	125.606	103.328	146.256	123.71
IPI:IPI00788407.3	BC016423	Uncharacterized protein C10orf18 homolog	698	RHLQNTSPLQKHS	10.33	1	84.1206	72.9114	86.3692	98.8415	74.846	80.3713		84.1206	75.8669	78.1024	70.0535	71.1667	73.1385
IPI:IPI00788407.3	BC016423	Uncharacterized protein C10orf18 homolog	2014	RRGCSPSSLDGSS	0	1	40.8321	24.4851	35.7876	48.4445	36.9836	35.9192		40.8321	25.4776	32.3622	34.3348	35.1655	32.6868
IPI:IPI00122466.3	BC017643	Uncharacterized protein C17orf62 homolog	178	RSQSSDSEPDGPG	27.03	1	47.5705	40.2602	53.3683	70.5779	50.9332	43.9122		47.5705	41.8921	48.2601	50.0218	48.4294	39.9604
IPI:IPI00122466.3	BC017643	Uncharacterized protein C17orf62 homolog	176	SERSQSSDSEPDG	13.27	2	83.1002	71.4412	93.0059	110.559	97.5678	78.0867		83.1002	74.3371	84.1038	78.3582	92.7715	71.0595
IPI:IPI00124573.7	BC018507	hypothetical protein LOC218333 isoform 1	1819	LRLDNKSPEPDTR	54.02	2	227.996	155.648	230.141	234.114	200.471	180.967		227.996	161.957	208.113	165.927	190.616	164.682
IPI:IPI00124573.7	BC018507	hypothetical protein LOC218333 isoform 1	909	RNPICDSPSDSLL	8.51	1	8.03932	7.58868	10.5881	10.538	10.9117	9.74033		8.03932	7.89629	9.57466	7.46876	10.3753	8.86378
IPI:IPI00761697.1	BC019943	Uncharacterized protein C8orf41 homolog	509	DSPGDDTEGDxxx	19.98	1	73.5933	76.7297	88.734	103.111	109.145	88.5087		73.5933	79.8399	80.2408	73.0795	103.78	80.5436
IPI:IPI00469938.3	BC021381	Isoform 2 of Uncharacterized protein KIAA1931	274	LGEEEDSSSERSS	19.33	1	67.3402	61.2775	80.2482	80.1234	71.0464	70.5767		67.3402	63.7614	72.5672	56.7871	67.5538	64.2253
IPI:IPI00279213.3	BC024479	Isoform 1 of Uncharacterized protein C11orf61 homolog	436	CIERPLSPDVERH	52.69	2	121.468	97.3141	157.438	132.724	173.691	164.352		121.468	101.259	142.369	94.0679	165.152	149.561
IPI:IPI00169771.1	BC031781	UPF0667 protein C1orf55 homolog	269	AADRPGSPRSSAS	1000	4	482.909	386.422	496.424	582.545	503.927	513.705		482.909	402.086	448.909	412.876	479.154	467.475
IPI:IPI00453673.4	BC033915	serine/threonine-protein kinase QSK	469	LSMRRHTVGVADP	1000	1	32.8856	36.822	32.8	52.4127	20.7249	29.1863		32.8856	38.3146	29.6605	37.1473	19.7061	26.5598
IPI:IPI00453673.4	BC033915	serine/threonine-protein kinase QSK	551	PLGRRASDGGANI	1000	4	191.949	208.842	225.14	306.241	194.132	225.839		191.949	217.308	203.59	217.047	184.589	205.515
IPI:IPI00453673.4	BC033915	serine/threonine-protein kinase QSK	674	SPVRRFSDGAASI	81.14	1	197.301	226.43	211.238	318.646	182.248	223.886		197.301	235.608	191.019	225.839	173.289	203.738
IPI:IPI00453673.4	BC033915	serine/threonine-protein kinase QSK	884	GRSIPISPSASQI	14.81	1	105.996	107.715	120.852	158.278	135.883	147.084		105.996	112.081	109.285	112.179	129.203	133.848
IPI:IPI00752794.2	BC037112	Uncharacterized protein C4orf8 homolog	648	SSRRPPSIGDVFH	1000	1	63.6296	49.5648	58.6953	82.6295	51.9872	58.9073		63.6296	51.5739	53.0773	58.5633	49.4316	53.6061
IPI:IPI00752794.2	BC037112	Uncharacterized protein C4orf8 homolog	393	EESNVNTPPPSYP	23.25	1	29.8937	24.6645	36.1545	35.7077	35.1995	24.0121		29.8937	25.6643	32.694	25.3077	33.4691	21.8512
IPI:IPI00752794.2	BC037112	Uncharacterized protein C4orf8 homolog	1151	RLILASSPQPKGK	21.3	1	126.277	111.154	161.059	173.843	146.199	130.664		126.277	115.66	145.643	123.211	139.012	118.905
IPI:IPI00752794.2	BC037112	Uncharacterized protein C4orf8 homolog	1136	VTPEPPSPSQLLQ	10.36	1	16.3147	17.6885	21.1324	32.772	18.9702	23.9459		16.3147	18.4055	19.1097	23.227	18.0376	21.791
IPI:IPI00380774.2	BC059842	BC059842 protein	192	PGSLVGSPREASG	50.85	1	29.1084	27.4723	28.634	43.3737	21.0108	25.5733		29.1084	28.5859	25.8933	30.7409	19.9779	23.2719
IPI:IPI00117821.1	Bcar1	Isoform Cas-B of Breast cancer anti-estrogen resistance protein 1	432	TDGKRLSASSTGS	23.64	1	48.3792	57.8416	57.2816	85.1431	40.8919	44.6041		48.3792	60.1862	51.7989	60.3448	38.8817	40.5901
IPI:IPI00117821.1	Bcar1	Isoform Cas-B of Breast cancer anti-estrogen resistance protein 1	434	GKRLSASSTGSTR	13.15	1	48.3792	57.8416	57.2816	85.1431	40.8919	44.6041		48.3792	60.1862	51.7989	60.3448	38.8817	40.5901
IPI:IPI00117821.1	Bcar1	Isoform Cas-B of Breast cancer anti-estrogen resistance protein 1	435	KRLSASSTGSTRS	11.51	1	48.3792	57.8416	57.2816	85.1431	40.8919	44.6041		48.3792	60.1862	51.7989	60.3448	38.8817	40.5901
IPI:IPI00117821.1	Bcar1	Isoform Cas-B of Breast cancer anti-estrogen resistance protein 1	391	PGPGTLYDVPRER	11.01	1	44.068	52.5068	64.017	91.5667	57.5737	60.9042		44.068	54.6352	57.8896	64.8975	54.7434	55.4233
IPI:IPI00331555.2	Bckdha	branched chain keto acid dehydrogenase E1, alpha polypeptide	348	DSSAYRSVDEVNY	70.91	2	228.619	137.704	150.964	246.501	43.8676	47.072		228.619	143.286	136.515	174.707	41.7111	42.8359
IPI:IPI00331555.2	Bckdha	branched chain keto acid dehydrogenase E1, alpha polypeptide	338	YRIGHHSTSDDSS	13.27	1	34.6237	37.7094	30.6377	47.8853	14.8976	16.2753		34.6237	39.238	27.7052	33.9385	14.1653	14.8107
IPI:IPI00115094.1	Bckdk	[3-methyl-2-oxobutanoate dehydrogenase [lipoamide]] kinase, mitochondrial	31	LSLRARSTSATDT	14.44	7	146.766	173.094	204.299	314.894	128.104	114.323		146.766	180.11	184.745	223.18	121.806	104.035
IPI:IPI00115094.1	Bckdk	[3-methyl-2-oxobutanoate dehydrogenase [lipoamide]] kinase, mitochondrial	35	ARSTSATDTHHVE	3.9	2	121.237	105.619	155.138	208.722	80.4846	77.2845		121.237	109.901	140.289	147.931	76.5281	70.3295
IPI:IPI00267748.1	Bcl11a	Isoform 8 of B-cell lymphoma/leukemia 11A	344	GSPSSLSPFSKRI	31.27	1	17.8502	10.7199	21.8981	16.5698	18.5776	13.5501		17.8502	11.1544	19.8021	11.7438	17.6643	12.3307
IPI:IPI00267748.1	Bcl11a	Isoform 8 of B-cell lymphoma/leukemia 11A	339	KKLLLGSPSSLSP	22.87	1	17.8502	10.7199	21.8981	16.5698	18.5776	13.5501		17.8502	11.1544	19.8021	11.7438	17.6643	12.3307
IPI:IPI00267748.1	Bcl11a	Isoform 8 of B-cell lymphoma/leukemia 11A	322	VNGRGCSPGESAS	22.13	1	27.2248	22.3638	30.7195	32.9334	24.0115	24.9529		27.2248	23.2703	27.7792	23.3414	22.8311	22.7073
IPI:IPI00267748.1	Bcl11a	Isoform 8 of B-cell lymphoma/leukemia 11A	46	TSSPPLSPGRPSP	17.11	1	40.2277	22.9041	46.4031	41.2143	32.422	22.6174		40.2277	23.8325	41.9616	29.2105	30.8282	20.582
IPI:IPI00267748.1	Bcl11a	Isoform 8 of B-cell lymphoma/leukemia 11A	41	ELAGNTSSPPLSP	3.98	1	40.2277	22.9041	46.4031	41.2143	32.422	22.6174		40.2277	23.8325	41.9616	29.2105	30.8282	20.582
IPI:IPI00121608.1	Bcl11b	Isoform 1 of B-cell lymphoma/leukemia 11B	381	STPPPVSPGRGNP	85.27	2	89.3241	55.8552	58.5375	61.3646	113.067	87.5142		89.3241	58.1193	52.9346	43.4919	107.508	79.6386
IPI:IPI00121608.1	Bcl11b	Isoform 1 of B-cell lymphoma/leukemia 11B	376	LAGNSSTPPPVSP	23.34	2	89.3241	55.8552	58.5375	61.3646	113.067	87.5142		89.3241	58.1193	52.9346	43.4919	107.508	79.6386
IPI:IPI00321499.1	Bcl2l13	Bcl-2-like protein 13	387	AGSRKKSHTGEAA	27.7	1	78.7058	44.5339	43.899	81.9403	47.6112	36.4472		78.7058	46.3391	39.6972	58.0749	45.2707	33.1672
IPI:IPI00321499.1	Bcl2l13	Bcl-2-like protein 13	342	MMRAEKTSPTPSV	0	1	10.0721	4.09422	4.47804	9.98303	5.99744	6.25523		10.0721	4.26018	4.04942	7.07543	5.70261	5.69231
IPI:IPI00121944.3	Bcl7b	Isoform 1 of B-cell CLL/lymphoma 7 protein family member B	122	QQSESLSPAHTSD	20.17	2	163.738	153.933	185.737	224.91	125.656	183.989		163.738	160.172	167.959	159.404	119.479	167.432
IPI:IPI00121944.3	Bcl7b	Isoform 1 of B-cell CLL/lymphoma 7 protein family member B	114	STNSSPSPQQSES	5.13	2	163.738	153.933	185.737	224.91	125.656	183.989		163.738	160.172	167.959	159.404	119.479	167.432
IPI:IPI00114941.1	Bcl7c	B-cell CLL/lymphoma 7 protein family member C	97	DLNDENSNQSFHS	11.65	1	97.473	109.304	178.681	153.354	142.039	148.464		97.473	113.735	161.579	108.689	135.057	135.103
IPI:IPI00267661.3	Bcl9	B-cell CLL/lymphoma 9 protein	688	EGPLSPSRGDFPK	30.83	2	272.608	116.789	178.678	175.724	160.717	127.191		272.608	121.523	161.576	124.544	152.816	115.745
IPI:IPI00267661.3	Bcl9	B-cell CLL/lymphoma 9 protein	19	SGNTQSSPKSKQE	19.33	3	167.497	267.279	217.398	199.088	316.134	266.076		167.497	278.113	196.59	141.102	300.593	242.132
IPI:IPI00267661.3	Bcl9	B-cell CLL/lymphoma 9 protein	291	LIPPVGSPGSSTP	14.24	1	23.3423	21.097	29.3411	26.9666	26.3229	20.6136		23.3423	21.9522	26.5327	19.1125	25.0289	18.7585
IPI:IPI00267661.3	Bcl9	B-cell CLL/lymphoma 9 protein	13	KVRSSPSGNTQSS	13.38	1	52.2807	43.8995	70.996	61.6954	64.5589	61.0002		52.2807	45.679	64.2006	43.7264	61.3853	55.5107
IPI:IPI00267661.3	Bcl9	B-cell CLL/lymphoma 9 protein	11	NPKVRSSPSGNTQ	12.2	1	61.8681	41.8875	58.7139	49.6515	47.442	37.5421		61.8681	43.5854	53.0941	35.1903	45.1098	34.1636
IPI:IPI00453751.2	Bcl9l	Isoform 1 of B-cell CLL/lymphoma 9-like protein	25	PGSPPLSPRGHCP	1000	3	103.894	92.6824	119.313	140.643	113.671	118.953		103.894	96.4393	107.893	99.6802	108.084	108.248
IPI:IPI00453751.2	Bcl9l	Isoform 1 of B-cell CLL/lymphoma 9-like protein	21	RREAPGSPPLSPR	1000	5	174.283	144.816	195.908	210.396	183.858	182.258		174.283	150.686	177.157	149.118	174.82	165.856
IPI:IPI00453751.2	Bcl9l	Isoform 1 of B-cell CLL/lymphoma 9-like protein	1007	SPGWVASPKTAMP	73.27	3	569.029	390.748	564.076	561.821	542.617	505.717		569.029	406.587	510.085	398.188	515.943	460.207
IPI:IPI00453751.2	Bcl9l	Isoform 1 of B-cell CLL/lymphoma 9-like protein	116	KVKRERSVSVDSG	51.59	3	128.852	222.289	241.708	375.467	232.608	248.641		128.852	231.299	218.573	266.111	221.173	226.265
IPI:IPI00453751.2	Bcl9l	Isoform 1 of B-cell CLL/lymphoma 9-like protein	1001	PSMAVPSPGWVAS	48.37	3	569.029	390.748	564.076	561.821	542.617	505.717		569.029	406.587	510.085	398.188	515.943	460.207
IPI:IPI00453751.2	Bcl9l	Isoform 1 of B-cell CLL/lymphoma 9-like protein	118	KRERSVSVDSGEQ	44.73	6	320.858	361.087	403.359	598.488	375.11	397.865		320.858	375.723	364.751	424.176	356.67	362.06
IPI:IPI00453751.2	Bcl9l	Isoform 1 of B-cell CLL/lymphoma 9-like protein	121	RSVSVDSGEQREA	32.59	2	149.937	160.638	179.559	276.397	175.195	168.365		149.937	167.149	162.372	195.895	166.582	153.214
IPI:IPI00453751.2	Bcl9l	Isoform 1 of B-cell CLL/lymphoma 9-like protein	1014	PKTAMPSPGVSQN	25.37	4	477.523	292.69	421.955	393.051	379.665	325.92		477.523	304.555	381.568	278.573	361.001	296.59
IPI:IPI00453751.2	Bcl9l	Isoform 1 of B-cell CLL/lymphoma 9-like protein	994	SPSRLKSPSMAVP	15.62	2	434.602	285.881	392.599	408.622	350.388	337.048		434.602	297.469	355.021	289.609	333.163	306.717
IPI:IPI00453751.2	Bcl9l	Isoform 1 of B-cell CLL/lymphoma 9-like protein	984	SSLGVRSPTGSPS	11.72	1	15.0108	22.4921	29.7307	27.4503	30.6414	22.5542		15.0108	23.4038	26.885	19.4553	29.1351	20.5245
IPI:IPI00169477.1	Bclaf1	Isoform 2 of Bcl-2-associated transcription factor 1	100	VWNRRHSRSPRRG	1000	4	44.3755	85.0491	87.0931	74.1041	126.976	127.644		44.3755	88.4966	78.7569	52.521	120.734	116.157
IPI:IPI00169477.1	Bclaf1	Isoform 2 of Bcl-2-associated transcription factor 1	102	NRRHSRSPRRGRS	1000	4	44.3755	85.0491	87.0931	74.1041	126.976	127.644		44.3755	88.4966	78.7569	52.521	120.734	116.157
IPI:IPI00169477.1	Bclaf1	Isoform 2 of Bcl-2-associated transcription factor 1	297	HIPSRRSPAKTIT	1000	2	113.451	124.889	177.125	199.688	110.312	124.918		113.451	129.951	160.171	141.528	104.889	113.676
IPI:IPI00169477.1	Bclaf1	Isoform 2 of Bcl-2-associated transcription factor 1	686	KKLRCDSADLRHD	1000	1	66.3044	60.8695	78.4787	92.8941	57.3811	60.699		66.3044	63.3368	70.9671	65.8383	54.5603	55.2366
IPI:IPI00169477.1	Bclaf1	Isoform 2 of Bcl-2-associated transcription factor 1	644	HSTRQKSPEIHRR	1000	2	127.302	112.79	126.594	147.047	105.597	104.798		127.302	117.362	114.477	104.219	100.406	95.3668
IPI:IPI00169477.1	Bclaf1	Isoform 2 of Bcl-2-associated transcription factor 1	492	VKKEVQSPEQVKS	1000	6	585.986	506.417	698.093	822.607	585.939	587.594		585.986	526.945	631.275	583.019	557.135	534.715
IPI:IPI00169477.1	Bclaf1	Isoform 2 of Bcl-2-associated transcription factor 1	301	RRSPAKTITPQNA	1000	1	109.656	83.9334	118.918	147.005	72.8347	80.5978		109.656	87.3356	107.536	104.189	69.2542	73.3446
IPI:IPI00169477.1	Bclaf1	Isoform 2 of Bcl-2-associated transcription factor 1	303	SPAKTITPQNAPR	1000	1	109.656	83.9334	118.918	147.005	72.8347	80.5978		109.656	87.3356	107.536	104.189	69.2542	73.3446
IPI:IPI00169477.1	Bclaf1	Isoform 2 of Bcl-2-associated transcription factor 1	175	GEPQEESPLKSKS	1000	1	98.193	26.3991	47.73	47.3505	36.3424	35.0612		98.193	27.4692	43.1615	33.5595	34.5559	31.906
IPI:IPI00169477.1	Bclaf1	Isoform 2 of Bcl-2-associated transcription factor 1	393	KQKFHDSEGDDTE	126.6	21	1327.04	1358.38	1778.98	2181.23	1501.19	1560.68		1327.04	1413.44	1608.71	1545.94	1427.39	1420.24
IPI:IPI00169477.1	Bclaf1	Isoform 2 of Bcl-2-associated transcription factor 1	287	YSPSQNSPIHHIP	65.54	16	822.113	524.967	678.816	719.396	584.943	575.996		822.113	546.247	613.843	509.869	556.188	524.161
IPI:IPI00169477.1	Bclaf1	Isoform 2 of Bcl-2-associated transcription factor 1	398	DSEGDDTEETEDY	57.78	9	612.193	757.557	985.18	1267.02	778.705	864.995		612.193	788.265	890.884	897.993	740.424	787.152
IPI:IPI00169477.1	Bclaf1	Isoform 2 of Bcl-2-associated transcription factor 1	527	SIFREESPLRIKM	29.24	3	53.0527	201.862	262.836	343.027	196.187	253.387		53.0527	210.044	237.679	243.119	186.543	230.584
IPI:IPI00169477.1	Bclaf1	Isoform 2 of Bcl-2-associated transcription factor 1	284	SSRYSPSQNSPIH	26.42	2	101.638	85.5153	107.17	114.229	102.802	104.102		101.638	88.9816	96.9123	80.9593	97.7481	94.7335
IPI:IPI00169477.1	Bclaf1	Isoform 2 of Bcl-2-associated transcription factor 1	281	GNGSSRYSPSQNS	26.38	4	194.353	42.0761	65.9682	75.7532	49.1572	52.2205		194.353	43.7817	59.654	53.6897	46.7406	47.521
IPI:IPI00169477.1	Bclaf1	Isoform 2 of Bcl-2-associated transcription factor 1	654	HRRIDISPSALRK	24.15	3	78.5481	78.3375	107.776	122.598	89.2217	84.3173		78.5481	81.5129	97.4598	86.8911	84.8357	76.7294
IPI:IPI00169477.1	Bclaf1	Isoform 2 of Bcl-2-associated transcription factor 1	757	SSASPSSPSSREE	22.01	5	236.507	220.495	259.192	264.106	241.503	252.309		236.507	229.433	234.383	187.184	229.631	229.603
IPI:IPI00169477.1	Bclaf1	Isoform 2 of Bcl-2-associated transcription factor 1	508	KELFDYSPPLHKS	21.3	7	1096.17	917.559	1319.41	1527.66	1145.08	1154.3		1096.17	954.753	1193.12	1082.72	1088.79	1050.42
IPI:IPI00169477.1	Bclaf1	Isoform 2 of Bcl-2-associated transcription factor 1	754	SSSSSASPSSPSS	18.87	2	61.8954	102.802	117.439	128.557	98.0869	102.969		61.8954	106.969	106.199	91.1143	93.2651	93.7022
IPI:IPI00169477.1	Bclaf1	Isoform 2 of Bcl-2-associated transcription factor 1	219	LSAYDNSPRSPHS	18.65	2	191.559	79.3777	105.854	119.431	102.115	100.722		191.559	82.5953	95.722	84.6464	97.0949	91.6574
IPI:IPI00169477.1	Bclaf1	Isoform 2 of Bcl-2-associated transcription factor 1	282	NGSSRYSPSQNSP	17.08	10	566.787	386.057	495.841	521.748	417.507	409.555		566.787	401.706	448.382	369.787	396.983	372.698
IPI:IPI00169477.1	Bclaf1	Isoform 2 of Bcl-2-associated transcription factor 1	418	LADQGKSFATSSH	15.01	1	7.58352	13.2431	12.4453	18.6206	13.633	18.419		7.58352	13.7799	11.2541	13.1973	12.9628	16.7614
IPI:IPI00169477.1	Bclaf1	Isoform 2 of Bcl-2-associated transcription factor 1	507	LKELFDYSPPLHK	13.38	5	383.377	396.602	509.576	610.999	438.969	424.26		383.377	412.678	460.802	433.043	417.39	386.08
IPI:IPI00169477.1	Bclaf1	Isoform 2 of Bcl-2-associated transcription factor 1	760	SPSSPSSREEKES	10.33	1	49.3033	36.0179	45.8226	44.8109	38.5099	42.7568		49.3033	37.4779	41.4367	31.7595	36.6168	38.909
IPI:IPI00169477.1	Bclaf1	Isoform 2 of Bcl-2-associated transcription factor 1	269	QHSPERSGSGSVG	0	1	90.7943	71.3158	83.4353	91.2829	80.3771	68.0228		90.7943	74.2066	75.4493	64.6964	76.4259	61.9013
IPI:IPI00169477.1	Bclaf1	Isoform 2 of Bcl-2-associated transcription factor 1	784	HEMKDYSGFAGVS	0	1	27.533	18.5119	26.9459	26.1306	20.5652	20.9063		27.533	19.2623	24.3668	18.52	19.5542	19.0249
IPI:IPI00380817.6	Bcr	Breakpoint cluster region protein	122	RPDGEGSPSKGRS	19.52	1	57.0159	25.0882	33.0837	45.6679	33.2539	33.8748		57.0159	26.1052	29.9171	32.3669	31.6192	30.8263
IPI:IPI00117953.2	Bicc1;4930533K18Rik	Isoform 1 of Protein bicaudal C homolog 1	768	GLGFSKSMPAETI	77.12	2	138.17	101.482	129.367	136.571	140.2	126.687		138.17	105.596	116.985	96.7938	133.308	115.286
IPI:IPI00117953.2	Bicc1;4930533K18Rik	Isoform 1 of Protein bicaudal C homolog 1	614	AGPEQASPKSNSV	62.63	1	64.0491	90.0195	105.409	153.029	94.422	116.15		64.0491	93.6684	95.3198	108.459	89.7803	105.697
IPI:IPI00117953.2	Bicc1;4930533K18Rik	Isoform 1 of Protein bicaudal C homolog 1	972	YHSDIASVSGRWx	20.17	1	51.7426	48.5138	72.7203	61.9104	72.5871	69.3544		51.7426	50.4803	65.7599	43.8787	69.0188	63.113
IPI:IPI00117953.2	Bicc1;4930533K18Rik	Isoform 1 of Protein bicaudal C homolog 1	635	EVGMPRSPSHSGN	19.19	6	590.128	396.261	533.444	574.293	577.745	545.177		590.128	412.324	482.385	407.028	549.344	496.115
IPI:IPI00117953.2	Bicc1;4930533K18Rik	Isoform 1 of Protein bicaudal C homolog 1	639	PRSPSHSGNAGDL	12.74	3	130.602	113.32	157.044	151.244	192.156	178.027		130.602	117.914	142.013	107.193	182.71	162.006
IPI:IPI00117953.2	Bicc1;4930533K18Rik	Isoform 1 of Protein bicaudal C homolog 1	803	SLSLSRSSSREHL	5.29	5	183.537	141.637	189.661	185.087	160.748	176.205		183.537	147.378	171.508	131.179	152.845	160.348
IPI:IPI00114352.1	Bin1	Isoform 1 of Myc box-dependent-interacting protein 1	296	PEKGNKSPSPPPD	108.27	7	466.754	594.546	564.645	918.772	515.256	593.503		466.754	618.646	510.6	651.176	489.927	540.092
IPI:IPI00114352.1	Bin1	Isoform 1 of Myc box-dependent-interacting protein 1	298	KGNKSPSPPPDGS	75.96	12	797.791	787.371	792.46	1125.09	754.314	825.23		797.791	819.287	716.609	797.401	717.233	750.966
IPI:IPI00114352.1	Bin1	Isoform 1 of Myc box-dependent-interacting protein 1	304	SPPPDGSPAATPE	59.3	13	864.063	754.375	777.517	1056.7	869.835	876.365		864.063	784.954	703.097	748.934	827.075	797.499
IPI:IPI00114352.1	Bin1	Isoform 1 of Myc box-dependent-interacting protein 1	324	EPASGASPGATIP	36.56	2	175.787	141.911	183.433	227.262	157.674	153.024		175.787	147.663	165.876	161.071	149.923	139.253
IPI:IPI00114352.1	Bin1	Isoform 1 of Myc box-dependent-interacting protein 1	332	GATIPKSPSQLRK	30.28	3	73.1606	109.509	126.031	189.886	139.993	157.386		73.1606	113.948	113.968	134.581	133.111	143.222
IPI:IPI00752684.2	Bin2	similar to Bridging integrator 2	460	LCSPRASPDASSN	65.16	2	160.568	33.9408	97.888	129.579	110.917	82.3713		160.568	35.3166	88.5186	91.8385	105.464	74.9585
IPI:IPI00752684.2	Bin2	similar to Bridging integrator 2	447	SCNAPGSPEGSSQ	58.55	2	173.611	179.887	169.226	186.241	265.425	249.004		173.611	187.179	153.029	131.998	252.377	226.596
IPI:IPI00311533.1	Birc2	Baculoviral IAP repeat-containing protein 2	153	HSNLCSSPLNSRA	13.15	1	36.896	45.1951	55.3946	69.3039	52.4697	65.8182		36.896	47.0271	50.0925	49.1189	49.8904	59.8951
IPI:IPI00311533.1	Birc2	Baculoviral IAP repeat-containing protein 2	109	HRQFYPSCSFVQT	10.96	1	251.808	210.633	246.228	380.772	198.872	179.691		251.808	219.171	222.66	269.871	189.096	163.52
IPI:IPI00134095.3	Birc6	baculoviral IAP repeat-containing 6	455	DDLLEDSDSEEHS	33.7	2	304.089	104.703	150.311	176.518	120.872	112.368		304.089	108.947	135.924	125.106	114.93	102.256
IPI:IPI00268218.5	Bnc2	Isoform 1 of Zinc finger protein basonuclin-2	965	GREDASSPAGTED	7.38	1	120.15	57.1788	70.9409	75.4909	87.0172	63.3911		120.15	59.4965	64.1508	53.5039	82.7395	57.6864
IPI:IPI00119891.1	Bnip2	BCL2/adenovirus E1B 19 kDa protein-interacting protein 2	114	EVIRKGSITEYTA	31.51	1	238.263	260.8	209.611	355.368	259.864	271.956		238.263	271.372	189.548	251.866	247.089	247.482
IPI:IPI00131125.1	Bnip3l	BCL2/adenovirus E1B 19 kDa protein-interacting protein 3-like	61	GLEHVPSSSSIHN	7.97	2	163.085	226.453	201.283	369.403	269.772	246.624		163.085	235.632	182.017	261.813	256.51	224.43
IPI:IPI00753321.2	Bod1l	biorientation of chromosomes in cell division 1-like	2001	CEVGHMSPRKNEE	109.39	4	283.375	267.045	383.348	398.3	429.845	433.457		283.375	277.87	346.656	282.293	408.714	394.449
IPI:IPI00753321.2	Bod1l	biorientation of chromosomes in cell division 1-like	1685	SEDVDGSQENRIQ	52.62	1	36.5996	61.2969	39.1618	83.8431	40.2789	70.6261		36.5996	63.7816	35.4134	59.4235	38.2988	64.2703
IPI:IPI00753321.2	Bod1l	biorientation of chromosomes in cell division 1-like	2920	DKKDEESDEEEEE	31.37	2	234.365	162.181	250.98	238.909	280.645	268		234.365	168.755	226.957	169.326	266.849	243.882
IPI:IPI00753321.2	Bod1l	biorientation of chromosomes in cell division 1-like	482	SKYYSDSDDELTV	19	1	6.11461	26.1767	38.2888	52.1012	25.9522	34.0313		6.11461	27.2378	34.624	36.9265	24.6764	30.9687
IPI:IPI00753321.2	Bod1l	biorientation of chromosomes in cell division 1-like	2841	TTVEQSSPSGKLK	18.87	1	125.722	39.9676	68.3281	59.1557	59.8784	49.1582		125.722	41.5877	61.7881	41.9264	56.9348	44.7343
IPI:IPI00753321.2	Bod1l	biorientation of chromosomes in cell division 1-like	2911	QKSVSETSEDKKD	14.49	2	234.365	162.181	250.98	238.909	280.645	268		234.365	168.755	226.957	169.326	266.849	243.882
IPI:IPI00753321.2	Bod1l	biorientation of chromosomes in cell division 1-like	479	YLYSKYYSDSDDE	14.23	2	40.6063	53.2479	74.5251	97.6233	62.4714	69.9607		40.6063	55.4063	67.3919	69.1901	59.4004	63.6648
IPI:IPI00753321.2	Bod1l	biorientation of chromosomes in cell division 1-like	2898	SDDAESSEPERKR	13.24	3	144.606	121.907	153.949	171.122	163.688	166.808		144.606	126.848	139.214	121.282	155.641	151.796
IPI:IPI00753321.2	Bod1l	biorientation of chromosomes in cell division 1-like	2888	GRKPKRSLTSSDD	11.53	1	83.8366	80.2311	99.5886	130.701	90.0792	93.9774		83.8366	83.4833	90.0565	92.6338	85.651	85.5202
IPI:IPI00753321.2	Bod1l	biorientation of chromosomes in cell division 1-like	2716	KPDYSSSEEELDD	10.36	1	68.6133	70.6369	108.886	103.507	107.707	107.704		68.6133	73.5002	98.464	73.3602	102.412	98.0115
IPI:IPI00130704.1	Bok	Bcl-2-related ovarian killer protein	8	EVLRRSSVFAAEI	7.71	2	91.8023	78.252	72.0317	114.334	67.5979	84.4505		91.8023	81.4239	65.1372	81.0338	64.2749	76.8506
IPI:IPI00229432.8	Bptf	Bromodomain PHD finger transcription factor	1611	VKRVIPSPVRTGE	1000	2	92.3499	73.5431	104.392	106.198	89.5055	88.4026		92.3499	76.5242	94.4001	75.2675	85.1055	80.4471
IPI:IPI00229432.8	Bptf	Bromodomain PHD finger transcription factor	228	RVHRPRSPILEEK	1000	1	165.342	55.3459	80.8822	79.4589	83.1322	62.7794		165.342	57.5893	73.1406	56.3162	79.0455	57.1297
IPI:IPI00229432.8	Bptf	Bromodomain PHD finger transcription factor	1239	DDVSIQSPGPNCQ	107.89	2	81.8699	91.8393	109.444	124.43	88.7855	103.115		81.8699	95.562	98.9682	88.189	84.4209	93.8355
IPI:IPI00229432.8	Bptf	Bromodomain PHD finger transcription factor	1325	PASVPKSPRDRDA	61.72	1	120.348	167.467	218.116	247.688	210.318	212.628		120.348	174.255	197.239	175.548	199.979	193.493
IPI:IPI00229432.8	Bptf	Bromodomain PHD finger transcription factor	1249	NCQRQNSVESDLD	53.53	2	94.9485	108.263	113.713	155.57	101.383	116.533		94.9485	112.651	102.829	110.26	96.3994	106.046
IPI:IPI00230719.8	Braf	Isoform 1 of B-Raf proto-oncogene serine/threonine-protein kinase	769	RSASEPSLNRAGF	17.53	1	35.0557	42.7415	38.7878	57.6718	36.7721	41.1495		35.0557	44.474	35.0752	40.8747	34.9644	37.4464
IPI:IPI00230719.8	Braf	Isoform 1 of B-Raf proto-oncogene serine/threonine-protein kinase	483	TLGRRDSSDDWEI	0	3	167.337	200.913	203.971	292.858	178.626	193.806		167.337	209.057	184.448	207.562	169.845	176.365
IPI:IPI00668709.2	Braf	B-Raf protein	312	QRDRSSSAPNVHI	0	1	64.0731	65.85	80.7359	110.209	67.318	72.2035		64.0731	68.5192	73.0083	78.1102	64.0087	65.7058
IPI:IPI00117933.1	Brap	Isoform 1 of BRCA1-associated protein	116	VNTAPESPSKQLP	31.27	1	75.7391	50.04	56.148	72.8936	47.2567	45.6985		75.7391	52.0684	50.7738	51.663	44.9336	41.586
IPI:IPI00622700.2	Brd2	Isoform 2 of Bromodomain-containing protein 2	585	LPTGYDSEEEEES	19.88	2	65.2973	96.0547	129.194	139.771	101.954	107.366		65.2973	99.9483	116.828	99.0623	96.9419	97.7036
IPI:IPI00410791.1	Brd3	Isoform 1 of Bromodomain-containing protein 3	564	ASASYDSEEEEEG	37.54	3	333.704	410.63	669.433	672.97	623.836	578.568		333.704	427.275	605.358	476.965	593.169	526.501
IPI:IPI00410791.1	Brd3	Isoform 1 of Bromodomain-containing protein 3	262	TASRSESPPPLSE	21.75	4	477.921	367.409	560.873	583.764	508.972	478.517		477.921	382.301	507.189	413.74	483.952	435.454
IPI:IPI00410791.1	Brd3	Isoform 1 of Bromodomain-containing protein 3	561	GKQASASYDSEEE	7.93	1	81.2501	98.6443	166.829	171.629	150.069	138.413		81.2501	102.643	150.861	121.641	142.692	125.957
IPI:IPI00652110.1	Brd4	Putative uncharacterized protein	1084	PQFQSLTHQSPPQ	10.96	1	37.9557	38.5542	63.2919	55.7154	53.122	53.4502		37.9557	40.117	57.2339	39.4881	50.5106	48.6401
IPI:IPI00133099.1	Brd7	Bromodomain-containing protein 7	279	QREREDSGDAETQ	38.19	2	150.44	117.73	184.444	177.062	179.425	160.419		150.44	122.502	166.789	125.492	170.604	145.983
IPI:IPI00153722.3	Brd8	Bromodomain-containing protein 8	264	MLGQKATPPPSPL	94.34	4	396.219	325.67	452.88	491.777	402.122	375.384		396.219	338.871	409.533	348.545	382.354	341.602
IPI:IPI00153722.3	Brd8	Bromodomain-containing protein 8	268	KATPPPSPLLSEL	65.92	4	396.219	325.67	452.88	491.777	402.122	375.384		396.219	338.871	409.533	348.545	382.354	341.602
IPI:IPI00153722.3	Brd8	Bromodomain-containing protein 8	284	GSLLPTSPRLVNE	16.22	2	131.005	95.6114	137.147	137.922	115.836	103.078		131.005	99.487	124.02	97.7517	110.141	93.8014
IPI:IPI00319141.7	Brf1	Transcription factor IIIB 90 kDa subunit	552	NSKGGGSPPRDDS	65.24	2	166.344	120.997	185.385	162.709	196.595	159.23		166.344	125.901	167.641	115.32	186.93	144.901
IPI:IPI00467789.3	Brpf1	Putative uncharacterized protein	845	SGRGNLTPHPAAC	38.37	1	7.00318	8.78506	10.4012	12.2581	11.6532	11.9408		7.00318	9.14116	9.40565	8.68788	11.0803	10.8662
IPI:IPI00467789.3	Brpf1	Putative uncharacterized protein	857	CDKDGQTDSAAEE	20.46	1	7.00318	8.78506	10.4012	12.2581	11.6532	11.9408		7.00318	9.14116	9.40565	8.68788	11.0803	10.8662
IPI:IPI00467789.3	Brpf1	Putative uncharacterized protein	859	KDGQTDSAAEESS	19.36	3	91.5499	84.5768	134.556	130.159	158.726	143.034		91.5499	88.0051	121.677	92.2494	150.923	130.162
IPI:IPI00515701.1	Brsk1	BR serine/threonine-protein kinase 1	508	LPGPPGSPRSSGG	31.47	1	43.7917	45.5378	47.6657	63.6429	35.0946	37.769		43.7917	47.3837	43.1034	45.1066	33.3694	34.3701
IPI:IPI00121655.1	Brwd1	Isoform A of Bromodomain and WD repeat-containing protein 1	1830	GPEVEGSPVSEAL	1000	4	170.386	174.178	222.118	257.545	221.849	235.227		170.386	181.238	200.858	182.534	210.943	214.059
IPI:IPI00121655.1	Brwd1	Isoform A of Bromodomain and WD repeat-containing protein 1	1833	VEGSPVSEALREA	1000	1	44.6706	32.4655	50.366	62.7981	45.0218	53.2498		44.6706	33.7815	45.5452	44.5079	42.8086	48.4577
IPI:IPI00121655.1	Brwd1	Isoform A of Bromodomain and WD repeat-containing protein 1	1857	SETDVDSDGGAVR	80.09	2	95.8404	74.9639	98.3864	98.2146	84.5343	78.1738		95.8404	78.0026	88.9693	69.6092	80.3787	71.1388
IPI:IPI00121655.1	Brwd1	Isoform A of Bromodomain and WD repeat-containing protein 1	697	GSFRRLSLDIQSP	41.56	1	10.0258	11.633	15.2729	18.0896	12.335	16.5575		10.0258	12.1045	13.8111	12.8209	11.7286	15.0675
IPI:IPI00121655.1	Brwd1	Isoform A of Bromodomain and WD repeat-containing protein 1	1752	SRPIESSEEDSRC	40.34	1	58.41	23.4861	32.4356	36.1396	26.534	26.5358		58.41	24.4381	29.331	25.6138	25.2296	24.1478
IPI:IPI00121655.1	Brwd1	Isoform A of Bromodomain and WD repeat-containing protein 1	1751	KSRPIESSEEDSR	37.38	1	58.41	23.4861	32.4356	36.1396	26.534	26.5358		58.41	24.4381	29.331	25.6138	25.2296	24.1478
IPI:IPI00121655.1	Brwd1	Isoform A of Bromodomain and WD repeat-containing protein 1	1853	SHRGSETDVDSDG	19.84	2	95.8404	74.9639	98.3864	98.2146	84.5343	78.1738		95.8404	78.0026	88.9693	69.6092	80.3787	71.1388
IPI:IPI00121655.1	Brwd1	Isoform A of Bromodomain and WD repeat-containing protein 1	1789	ISEEADSEPESSV	19.35	1	45.5383	54.0438	72.199	79.7126	65.0848	71.9378		45.5383	56.2345	65.2885	56.496	61.8853	65.464
IPI:IPI00121655.1	Brwd1	Isoform A of Bromodomain and WD repeat-containing protein 1	1592	RKAGSVSLENGCG	12.74	1	105.073	99.1598	124.132	141.847	104.632	111.134		105.073	103.179	112.251	100.533	99.4884	101.133
IPI:IPI00121655.1	Brwd1	Isoform A of Bromodomain and WD repeat-containing protein 1	1784	LRADSISEEADSE	12.09	1	45.5383	54.0438	72.199	79.7126	65.0848	71.9378		45.5383	56.2345	65.2885	56.496	61.8853	65.464
IPI:IPI00121655.1	Brwd1	Isoform A of Bromodomain and WD repeat-containing protein 1	1927	DKMKLTSDAEDLS	0	2	16.6435	12.0025	17.8168	16.1277	17.5942	13.0326		16.6435	12.489	16.1115	11.4304	16.7293	11.8597
IPI:IPI00676717.2	Btaf1	TBP-associated factor 170	236	NEKSNDSTDGEPE	28.21	2	195.274	164.573	218.229	270.577	248.588	215.943		195.274	171.244	197.342	191.77	236.368	196.51
IPI:IPI00676717.2	Btaf1	TBP-associated factor 170	233	VETNEKSNDSTDG	25.32	3	242.608	209.72	284.794	348.874	318.93	283.067		242.608	218.221	257.535	247.263	303.252	257.594
IPI:IPI00676717.2	Btaf1	TBP-associated factor 170	237	EKSNDSTDGEPEE	24.38	3	242.608	209.72	284.794	348.874	318.93	283.067		242.608	218.221	257.535	247.263	303.252	257.594
IPI:IPI00408258.4	Btbd12	BTB (POZ) domain containing 12	988	RKVPEFSPRSSEL	1000	2	288.794	224.403	309.002	339.863	305.281	286.786		288.794	233.499	279.426	240.877	290.274	260.978
IPI:IPI00408258.4	Btbd12	BTB (POZ) domain containing 12	940	SVPEPLSPRAQDP	24.88	1	18.475	21.4906	28.7275	33.4324	29.4621	28.1617		18.475	22.3617	25.9778	23.6951	28.0138	25.6274
IPI:IPI00408258.4	Btbd12	BTB (POZ) domain containing 12	922	NRGILISPAKSPP	20.25	1	18.475	21.4906	28.7275	33.4324	29.4621	28.1617		18.475	22.3617	25.9778	23.6951	28.0138	25.6274
IPI:IPI00408258.4	Btbd12	BTB (POZ) domain containing 12	909	HRGQQSSPIAGHR	4.35	1	22.7485	17.0902	24.2705	23.3215	24.1628	21.9329		22.7485	17.783	21.9474	16.529	22.975	19.9591
IPI:IPI00229288.1	Btbd7	Isoform 1 of BTB/POZ domain-containing protein 7	994	YLPGQTSPKKQED	33.7	1	28.3737	24.4714	30.4551	48.3779	33.3588	30.1056		28.3737	25.4633	27.5401	34.2876	31.7189	27.3963
IPI:IPI00153284.2	Bud13	Isoform 1 of BUD13 homolog	407	RRQSSDSDLSPPR	1000	1	67.5878	60.2863	81.9464	92.277	73.7115	69.3955		67.5878	62.73	74.1029	65.4009	70.0879	63.1504
IPI:IPI00153284.2	Bud13	Isoform 1 of BUD13 homolog	410	SSDSDLSPPRRRQ	1000	1	67.5878	60.2863	81.9464	92.277	73.7115	69.3955		67.5878	62.73	74.1029	65.4009	70.0879	63.1504
IPI:IPI00153284.2	Bud13	Isoform 1 of BUD13 homolog	404	NRPRRQSSDSDLS	1000	1	67.5878	60.2863	81.9464	92.277	73.7115	69.3955		67.5878	62.73	74.1029	65.4009	70.0879	63.1504
IPI:IPI00153284.2	Bud13	Isoform 1 of BUD13 homolog	405	RPRRQSSDSDLSP	1000	1	67.5878	60.2863	81.9464	92.277	73.7115	69.3955		67.5878	62.73	74.1029	65.4009	70.0879	63.1504
IPI:IPI00153284.2	Bud13	Isoform 1 of BUD13 homolog	238	RHDLDASPPRKSH	1000	5	233.948	205.922	274.065	299.489	223.643	224.812		233.948	214.269	247.833	212.262	212.649	204.581
IPI:IPI00153284.2	Bud13	Isoform 1 of BUD13 homolog	297	RRAHHESPDLELH	1000	6	318.114	269.103	349.181	391.485	320.948	298.337		318.114	280.011	315.759	277.463	305.171	271.489
IPI:IPI00153284.2	Bud13	Isoform 1 of BUD13 homolog	144	RKARHDTPDPSPP	1000	10	432.241	328.003	432.518	517.524	274.842	324.347		432.241	341.299	391.12	366.793	261.331	295.159
IPI:IPI00153284.2	Bud13	Isoform 1 of BUD13 homolog	148	HDTPDPSPPRKAR	1000	10	432.241	328.003	432.518	517.524	274.842	324.347		432.241	341.299	391.12	366.793	261.331	295.159
IPI:IPI00153284.2	Bud13	Isoform 1 of BUD13 homolog	196	RRVRHDTPDLSPP	1000	10	464.551	374.886	486.147	536.144	354.197	392.311		464.551	390.082	439.616	379.99	336.785	357.007
IPI:IPI00153284.2	Bud13	Isoform 1 of BUD13 homolog	200	HDTPDLSPPRRVR	1000	10	464.551	374.886	486.147	536.144	354.197	392.311		464.551	390.082	439.616	379.99	336.785	357.007
IPI:IPI00153284.2	Bud13	Isoform 1 of BUD13 homolog	183	RKARHDTPDPSPP	1000	1	62.5282	47.4556	66.2524	76.5693	44.2742	54.1		62.5282	49.3792	59.911	54.2682	42.0977	49.2314
IPI:IPI00153284.2	Bud13	Isoform 1 of BUD13 homolog	187	HDTPDPSPPRRVR	1000	1	62.5282	47.4556	66.2524	76.5693	44.2742	54.1		62.5282	49.3792	59.911	54.2682	42.0977	49.2314
IPI:IPI00153284.2	Bud13	Isoform 1 of BUD13 homolog	222	RRVRHDTPDPSPP	1000	1	35.5078	31.1911	42.0769	39.4887	32.8984	34.6803		35.5078	32.4554	38.0495	27.9875	31.2812	31.5593
IPI:IPI00153284.2	Bud13	Isoform 1 of BUD13 homolog	226	HDTPDPSPPRRVR	1000	1	35.5078	31.1911	42.0769	39.4887	32.8984	34.6803		35.5078	32.4554	38.0495	27.9875	31.2812	31.5593
IPI:IPI00153284.2	Bud13	Isoform 1 of BUD13 homolog	371	GVYQKASDSDLSP	1000	2	107.967	69.0822	94.7488	101.98	84.9164	82.1963		107.967	71.8824	85.6799	72.2778	80.742	74.7993
IPI:IPI00153284.2	Bud13	Isoform 1 of BUD13 homolog	373	YQKASDSDLSPPR	1000	2	107.967	69.0822	94.7488	101.98	84.9164	82.1963		107.967	71.8824	85.6799	72.2778	80.742	74.7993
IPI:IPI00153284.2	Bud13	Isoform 1 of BUD13 homolog	376	ASDSDLSPPRKKK	1000	2	107.967	69.0822	94.7488	101.98	84.9164	82.1963		107.967	71.8824	85.6799	72.2778	80.742	74.7993
IPI:IPI00153284.2	Bud13	Isoform 1 of BUD13 homolog	344	EHDSDLSPPRKRQ	86.63	4	278.744	185.987	225.255	243.675	174.952	179.021		278.744	193.526	203.695	172.704	166.352	162.911
IPI:IPI00153284.2	Bud13	Isoform 1 of BUD13 homolog	394	DSDSDLSPPRNRP	81.83	2	120.655	113.805	165.145	185.004	137.46	149.239		120.655	118.418	149.338	131.121	130.703	135.809
IPI:IPI00153284.2	Bud13	Isoform 1 of BUD13 homolog	131	RRVRHDTPDTSPP	80.29	10	523.056	392.461	536.47	575.697	346.74	415.695		523.056	408.37	485.122	408.023	329.695	378.285
IPI:IPI00153284.2	Bud13	Isoform 1 of BUD13 homolog	391	GHQDSDSDLSPPR	50.59	2	120.655	113.805	165.145	185.004	137.46	149.239		120.655	118.418	149.338	131.121	130.703	135.809
IPI:IPI00153284.2	Bud13	Isoform 1 of BUD13 homolog	341	SKYEHDSDLSPPR	44.37	3	208.609	135.124	155.127	181.313	127.751	126.035		208.609	140.601	140.279	128.505	121.471	114.693
IPI:IPI00153284.2	Bud13	Isoform 1 of BUD13 homolog	389	NSGHQDSDSDLSP	44.21	2	120.655	113.805	165.145	185.004	137.46	149.239		120.655	118.418	149.338	131.121	130.703	135.809
IPI:IPI00153284.2	Bud13	Isoform 1 of BUD13 homolog	251	RNSSAVSPRRGHH	34.46	1	42.4078	52.9132	52.2612	52.6527	49.9895	47.5476		42.4078	55.058	47.259	37.3174	47.5321	43.2687
IPI:IPI00153284.2	Bud13	Isoform 1 of BUD13 homolog	135	HDTPDTSPPRKAR	25.78	4	141.752	107.238	143.907	162.424	78.9895	107.944		141.752	111.585	130.133	115.117	75.1065	98.2299
IPI:IPI00153284.2	Bud13	Isoform 1 of BUD13 homolog	134	RHDTPDTSPPRKA	20.11	8	467.259	355.436	481.909	515.303	322.188	372.167		467.259	369.843	435.783	365.219	306.35	338.675
IPI:IPI00153284.2	Bud13	Isoform 1 of BUD13 homolog	121	HHDDQDSSPPRRV	9.64	3	60.557	60.154	72.2689	77.6932	54.9008	62.6738		60.557	62.5923	65.3517	55.0647	52.2019	57.0336
IPI:IPI00118762.6	Bysl	Bystin	97	GLPQDGSDEEDEE	70.2	2	239.609	268.308	323.43	416.343	294.382	338.206		239.609	279.184	292.473	295.081	279.911	307.77
IPI:IPI00132388.3	Bzw1	Basic leucine zipper and W2 domain-containing protein 1	411	KNAEEESESEAEE	1000	1	36.4742	28.8729	32.0394	39.6806	30.6173	28.2837		36.4742	30.0433	28.9727	28.1235	29.1122	25.7384
IPI:IPI00132388.3	Bzw1	Basic leucine zipper and W2 domain-containing protein 1	413	AEEESESEAEEGD	1000	1	36.4742	28.8729	32.0394	39.6806	30.6173	28.2837		36.4742	30.0433	28.9727	28.1235	29.1122	25.7384
IPI:IPI00381148.1	C230021P08Rik	Uncharacterized protein KIAA1602 homolog	473	PGGPQLSPQLPRS	98.67	2	68.9435	75.5357	86.4996	127.127	76.2752	80.1497		68.9435	78.5975	78.2203	90.101	72.5256	72.9369
IPI:IPI00381148.1	C230021P08Rik	Uncharacterized protein KIAA1602 homolog	1284	GGSRTPSTSDMGE	16.22	1	44.2812	40.2476	42.9744	63.8283	49.1896	48.9855		44.2812	41.879	38.8611	45.238	46.7715	44.5772
IPI:IPI00136917.5	C230081A13Rik	Tyrosine-protein kinase-protein kinase SgK269	1206	DVESYESLERPLH	28.4	2	98.0386	125.509	122.656	180.908	95.6716	111.264		98.0386	130.596	110.916	128.218	90.9685	101.251
IPI:IPI00136917.5	C230081A13Rik	Tyrosine-protein kinase-protein kinase SgK269	535	QEVWTSSTSPRQK	12.2	1	46.3509	42.2528	61.1729	70.3179	45.1612	48.1349		46.3509	43.9655	55.3177	49.8375	42.9411	43.8031
IPI:IPI00136917.5	C230081A13Rik	Tyrosine-protein kinase-protein kinase SgK269	569	HKSAPTSPTATNI	4.79	1	23.0263	26.1056	21.9894	37.1016	17.8895	24.9524		23.0263	27.1638	19.8847	26.2956	17.0101	22.7069
IPI:IPI00136917.5	C230081A13Rik	Tyrosine-protein kinase-protein kinase SgK269	786	PEAPQSSPKACSV	4.02	1	13.5507	17.589	15.9254	27.9016	12.7424	17.7694		13.5507	18.302	14.4011	19.7751	12.116	16.1703
IPI:IPI00119785.2	C2cd2l	C2 domain-containing protein 2-like	662	EAGLSQSHDDLSN	34.98	3	158.539	187.972	209.65	320.959	177.16	166.223		158.539	195.591	189.584	227.478	168.451	151.264
IPI:IPI00653741.1	C2cd3	Putative uncharacterized protein (Fragment)	476	GTSELPSEDDGVE	31.63	1	26.0361	17.069	29.8365	29.2974	30.6766	26.7575		26.0361	17.7609	26.9807	20.7644	29.1686	24.3495
IPI:IPI00471450.4	C430048L16Rik	hypothetical protein LOC77604	562	PEDFRHSPEDYRH	52.93	1	9.47707	5.47971	5.72665	7.16112	7.01804	9.39557		9.47707	5.70183	5.17852	5.07541	6.67304	8.55004
IPI:IPI00471450.4	C430048L16Rik	hypothetical protein LOC77604	555	RQSDRCSPEDFRH	9.57	1	9.47707	5.47971	5.72665	7.16112	7.01804	9.39557		9.47707	5.70183	5.17852	5.07541	6.67304	8.55004
IPI:IPI00351485.8	C530008M17Rik	Isoform 2 of Uncharacterized protein KIAA1211	309	PEEGHQSGPEEQR	1000	1	58.6297	49.1637	56.1238	60.3373	69.3017	62.4671		58.6297	51.1566	50.7519	42.7638	65.8949	56.8455
IPI:IPI00351485.8	C530008M17Rik	Isoform 2 of Uncharacterized protein KIAA1211	571	ETAQTDSPQPQER	17.01	2	64.5504	31.0467	44.0687	41.2258	58.5641	46.9805		64.5504	32.3052	39.8506	29.2186	55.6852	42.7527
IPI:IPI00380107.4	Cabin1	calcineurin binding protein 1	2141	TKQKLKSAILSAQ	21.06	1	51.2474	30.4008	42.6539	46.8197	43.0317	38.5103		51.2474	31.6331	38.5713	33.1833	40.9163	35.0447
IPI:IPI00380107.4	Cabin1	calcineurin binding protein 1	2145	LKSAILSAQSAAN	17.12	1	51.2474	30.4008	42.6539	46.8197	43.0317	38.5103		51.2474	31.6331	38.5713	33.1833	40.9163	35.0447
IPI:IPI00380107.4	Cabin1	calcineurin binding protein 1	1676	GSEHPGSKACGLS	16.29	1	143.495	103.386	162.541	240.504	113.319	116.372		143.495	107.577	146.983	170.456	107.748	105.899
IPI:IPI00380107.4	Cabin1	calcineurin binding protein 1	1671	SELAEGSEHPGSK	12.49	1	143.495	103.386	162.541	240.504	113.319	116.372		143.495	107.577	146.983	170.456	107.748	105.899
IPI:IPI00318201.4	Cables1	CDK5 and ABL1 enzyme substrate 1	350	FGNRRNTIDSTAS	64.08	1	18.7484	16.2417	22.6959	22.6864	16.5454	18.2615		18.7484	16.9001	20.5236	16.0789	15.732	16.6181
IPI:IPI00318201.4	Cables1	CDK5 and ABL1 enzyme substrate 1	353	RRNTIDSTASFSQ	10.33	1	18.7484	16.2417	22.6959	22.6864	16.5454	18.2615		18.7484	16.9001	20.5236	16.0789	15.732	16.6181
IPI:IPI00408646.5	Cacna1a	Voltage-dependent P/Q-type calcium channel subunit alpha-1A	2299	PRGADYTEPDSPR	23.66	1	38.6364	32.0101	30.6174	39.7578	36.7038	38.392		38.6364	33.3076	27.6869	28.1782	34.8995	34.937
IPI:IPI00408646.5	Cacna1a	Voltage-dependent P/Q-type calcium channel subunit alpha-1A	2363	HDAYSESEDDWCx	20.8	1	43.6044	57.0176	52.3482	68.1086	65.6874	82.0382		43.6044	59.3288	47.3377	48.2717	62.4583	74.6554
IPI:IPI00408646.5	Cacna1a	Voltage-dependent P/Q-type calcium channel subunit alpha-1A	2361	GAHDAYSESEDDW	15.5	1	43.6044	57.0176	52.3482	68.1086	65.6874	82.0382		43.6044	59.3288	47.3377	48.2717	62.4583	74.6554
IPI:IPI00408646.5	Cacna1a	Voltage-dependent P/Q-type calcium channel subunit alpha-1A	2218	QGSSSVSGSPAPS	3.47	1	25.7101	28.1603	28.6181	38.2103	37.6478	43.0615		25.7101	29.3018	25.8789	27.0814	35.7971	39.1863
IPI:IPI00123380.6	Cacna1g	Calcium channel, voltage-dependent, T type, alpha 1G subunit	1171	LEREAKSSFDLPD	5.92	1	45.0275	41.3688	33.8108	74.1688	40.7921	40.1989		45.0275	43.0457	30.5746	52.5668	38.7868	36.5813
IPI:IPI00788326.1	Cacnb3	calcium channel, voltage-dependent, beta 3 subunit isoform 1	152	DIGNRRSPPPSLA	9.62	1	25.5216	71.5773	60.0896	94.9576	64.5845	68.1755		25.5216	74.4787	54.3381	67.3008	61.4096	62.0402
IPI:IPI00380280.3	Cad	carbamoyl-phosphate synthetase 2, aspartate transcarbamylase, and dihydroorotase	1859	PRIHRASDPGLPA	1000	7	432.294	435.575	476.843	661.872	350.378	387.098		432.294	453.231	431.202	469.099	333.153	352.262
IPI:IPI00380280.3	Cad	carbamoyl-phosphate synthetase 2, aspartate transcarbamylase, and dihydroorotase	1406	AGGRRLSSFVTKG	13.27	1	15.4778	20.0442	18.6861	34.243	20.7514	28.2073		15.4778	20.8567	16.8976	24.2696	19.7313	25.6689
IPI:IPI00122450.1	Cald1	caldesmon 1	149	GEEKRESRSGRYE	75.02	3	26.8927	38.5243	37.5879	35.2336	818.502	979.417		26.8927	40.0859	33.9902	24.9717	778.265	891.277
IPI:IPI00122450.1	Cald1	caldesmon 1	135	RRMQNDSAENETA	40.4	1	86.7388	72.0778	66.007	112.025	38.6943	42.767		86.7388	74.9995	59.6891	79.3973	36.7921	38.9183
IPI:IPI00122450.1	Cald1	caldesmon 1	250	ENAFSPSRSGGRA	34.28	1	174.411	236.523	304.318	405.28	190.136	223.537		174.411	246.11	275.19	287.241	180.789	203.42
IPI:IPI00122450.1	Cald1	caldesmon 1	257	RSGGRASGDKEAE	21.77	2	178.47	293.753	201.413	360.299	156.734	186.885		178.47	305.66	182.135	255.361	149.029	170.066
IPI:IPI00122450.1	Cald1	caldesmon 1	526	SVDKVTSPTKVxx	13.27	2	338.389	368.25	339.894	508.001	221.433	252.817		338.389	383.177	307.361	360.044	210.548	230.066
IPI:IPI00112584.3	Camk2d	Isoform 1 of Calcium/calmodulin-dependent protein kinase type II delta chain	333	VKESTESSNTTIE	18.47	2	210.529	248.914	245.149	355.821	223.345	247.107		210.529	259.004	221.685	252.186	212.365	224.869
IPI:IPI00112584.3	Camk2d	Isoform 1 of Calcium/calmodulin-dependent protein kinase type II delta chain	337	TESSNTTIEDEDV	18.42	6	575.249	595.439	598.03	892.968	575.309	651.189		575.249	619.576	540.79	632.887	547.028	592.587
IPI:IPI00112584.3	Camk2d	Isoform 1 of Calcium/calmodulin-dependent protein kinase type II delta chain	334	KESTESSNTTIED	16.19	3	250.019	311.523	301.511	444.059	272.152	306.725		250.019	324.15	272.652	314.725	258.773	279.122
IPI:IPI00124695.1	Camk2g	Isoform 1 of Calcium/calmodulin-dependent protein kinase type II gamma chain	287	MMHRQETVECLRK	1000	2	106.417	89.5223	93.4191	130.542	100.543	118.371		106.417	93.1511	84.4775	92.5208	95.6006	107.718
IPI:IPI00124695.1	Camk2g	Isoform 1 of Calcium/calmodulin-dependent protein kinase type II gamma chain	388	TESCNTTTEDEDL	13.27	2	97.872	123.731	123.992	158.32	120.044	130.38		97.872	128.747	112.124	112.208	114.142	118.647
IPI:IPI00124695.1	Camk2g	Isoform 1 of Calcium/calmodulin-dependent protein kinase type II gamma chain	387	STESCNTTTEDED	11.72	2	97.872	123.731	123.992	158.32	120.044	130.38		97.872	128.747	112.124	112.208	114.142	118.647
IPI:IPI00404152.2	Camkk2	Isoform 1 of Calcium/calmodulin-dependent protein kinase kinase 2	99	LSGRKMSLQEPSQ	55.67	2	67.9369	73.8229	91.0304	135.704	110.848	133.829		67.9369	76.8153	82.3174	96.1795	105.399	121.785
IPI:IPI00404152.2	Camkk2	Isoform 1 of Calcium/calmodulin-dependent protein kinase kinase 2	85	ELPLEASDPESRS	28.44	1	32.2138	33.4702	41.5795	47.5698	41.7828	40.0333		32.2138	34.8269	37.5997	33.7149	39.7288	36.4306
IPI:IPI00404152.2	Camkk2	Isoform 1 of Calcium/calmodulin-dependent protein kinase kinase 2	89	EASDPESRSPLSG	11.94	2	57.6812	74.4369	102.654	113.475	110.2	106.315		57.6812	77.4542	92.8281	80.4251	104.783	96.7478
IPI:IPI00673777.2	Camsap1	Isoform 1 of Calmodulin-regulated spectrin-associated protein 1	553	TDVSPPSPQMPRT	67.36	2	102.254	93.7318	98.5976	138.708	88.8088	93.3931		102.254	97.5312	89.1603	98.3086	84.4431	84.9885
IPI:IPI00673777.2	Camsap1	Isoform 1 of Calmodulin-regulated spectrin-associated protein 1	823	KLQRLNSCETKSS	53.53	1	49.4764	137.064	76.2341	100.254	83.1461	115.055		49.4764	142.62	68.9373	71.0546	79.0587	104.701
IPI:IPI00673777.2	Camsap1	Isoform 1 of Calmodulin-regulated spectrin-associated protein 1	1069	HFVEPLSPTGVPG	38.52	1	28.9179	66.6209	72.3403	114.512	45.5946	59.5728		28.9179	69.3214	65.4162	81.1599	43.3532	54.2117
IPI:IPI00673777.2	Camsap1	Isoform 1 of Calmodulin-regulated spectrin-associated protein 1	1353	KKPRPKSVHREES	32.16	1	111.501	107.046	126.488	178.2	92.7958	99.8965		111.501	111.385	114.381	126.299	88.2341	90.9066
IPI:IPI00673777.2	Camsap1	Isoform 1 of Calmodulin-regulated spectrin-associated protein 1	572	LVASIRSPQRQAD	26.99	3	62.8524	102.525	135.718	147.608	94.6818	94.8894		62.8524	106.681	122.728	104.617	90.0274	86.3501
IPI:IPI00673777.2	Camsap1	Isoform 1 of Calmodulin-regulated spectrin-associated protein 1	1133	PSTHPRSPSDPGG	21.18	1	115.163	65.5984	76.8192	110.144	58.6823	60.6239		115.163	68.2574	69.4664	78.0641	55.7975	55.1682
IPI:IPI00673777.2	Camsap1	Isoform 1 of Calmodulin-regulated spectrin-associated protein 1	560	PQMPRTSPQAPGL	11.51	6	140.668	169.996	201.326	253.385	151.67	160.606		140.668	176.887	182.056	179.586	144.214	146.153
IPI:IPI00670928.3	Camsap1l1	calmodulin regulated spectrin-associated protein 1-like 1	590	IKLNQSSPDNLTD	18.42	1	99.6748	78.0728	125.078	119.007	100.368	79.8967		99.6748	81.2375	113.106	84.3457	95.434	72.7066
IPI:IPI00670928.3	Camsap1l1	calmodulin regulated spectrin-associated protein 1-like 1	589	NIKLNQSSPDNLT	15.5	1	68.102	51.0889	67.5287	71.6537	48.9721	54.928		68.102	53.1598	61.0652	50.7843	46.5647	49.9849
IPI:IPI00670928.3	Camsap1l1	calmodulin regulated spectrin-associated protein 1-like 1	456	GIIRSVSNEGLTL	9.82	3	100.775	117.952	131.006	190.488	117.211	132.336		100.775	122.733	118.467	135.007	111.449	120.427
IPI:IPI00119618.1	Canx	Calnexin	582	DEILNRSPRNRKP	1000	9	725.031	1109.96	1286.75	1923.53	1088.54	1077.73		725.031	1154.95	1163.59	1363.3	1035.03	980.742
IPI:IPI00119618.1	Canx	Calnexin	553	LEEKQKSDAEEDG	87.99	7	1127.53	557.971	572.347	931.064	587.153	460.066		1127.53	580.589	517.565	659.888	558.29	418.663
IPI:IPI00119618.1	Canx	Calnexin	561	AEEDGVTGSQDEE	36.53	5	993.077	878.771	835.621	1423.59	954.143	778.38		993.077	914.392	755.639	1008.96	907.238	708.332
IPI:IPI00119618.1	Canx	Calnexin	563	EDGVTGSQDEEDS	29.2	15	2716.64	1623.37	1688.14	2775.04	1735.87	1452.96		2716.64	1689.17	1526.56	1966.8	1650.54	1322.2
IPI:IPI00133349.1	Carhsp1	Calcium-regulated heat stable protein 1	33	TRDRSPSPLRGNV	1000	23	1319.71	1036.01	1001.65	1338.99	963.21	1038.08		1319.71	1078.01	905.776	949.001	915.859	944.662
IPI:IPI00133349.1	Carhsp1	Calcium-regulated heat stable protein 1	31	PRTRDRSPSPLRG	1000	22	1245.63	930.807	915.747	1200.62	836.058	894.748		1245.63	968.538	828.096	850.936	794.958	814.228
IPI:IPI00133349.1	Carhsp1	Calcium-regulated heat stable protein 1	42	RGNVVPSPLPTRR	40.34	16	766.154	588.751	584.166	779.35	558.949	607.241		766.154	612.616	528.253	552.361	531.472	552.594
IPI:IPI00133349.1	Carhsp1	Calcium-regulated heat stable protein 1	53	RRTRTFSATVRAS	21.3	1	43.4157	53.5907	39.7891	60.4864	38.7593	39.9181		43.4157	55.763	35.9807	42.8695	36.8539	36.3258
IPI:IPI00322598.4	Casc3	cancer susceptibility candidate 3	65	HLRRVESGGAKSA	1000	2	160.698	221.407	193.967	217.759	320.04	339.359		160.698	230.382	175.402	154.336	304.307	308.819
IPI:IPI00322598.4	Casc3	cancer susceptibility candidate 3	145	VTGERQSGDGQES	44.15	5	471.233	345.632	475.273	589.386	432.802	424.689		471.233	359.642	429.782	417.725	411.526	386.47
IPI:IPI00322598.4	Casc3	cancer susceptibility candidate 3	151	SGDGQESTEPVEN	24.75	2	166.856	166.514	233.088	298.25	195.817	198.248		166.856	173.264	210.778	211.383	186.191	180.407
IPI:IPI00322598.4	Casc3	cancer susceptibility candidate 3	263	KPRFGSSPQRDPN	7.38	2	183.492	205.808	233.412	294.305	258.1	259.348		183.492	214.151	211.071	208.587	245.412	236.009
IPI:IPI00380296.1	Casd1	CAS1 domain-containing protein 1	232	NEKIDAYNEAAVS	79.74	2	136.747	98.3896	120.386	137.925	78.4272	96.0912		136.747	102.378	108.864	97.754	74.5718	87.4437
IPI:IPI00380296.1	Casd1	CAS1 domain-containing protein 1	242	AVSILNSSTRTSK	18.11	2	136.747	98.3896	120.386	137.925	78.4272	96.0912		136.747	102.378	108.864	97.754	74.5718	87.4437
IPI:IPI00119517.3	Cask	Isoform 5 of Peripheral plasma membrane protein CASK	576	SSCERDSPSTSRQ	31.51	4	151.996	158.314	166.688	226.96	192.66	179.996		151.996	164.731	150.733	160.857	183.189	163.797
IPI:IPI00776341.2	Cask	Isoform 3 of Peripheral plasma membrane protein CASK	571	YRTQSSSCEDLPS	19.33	3	175.746	201.142	206.515	295.902	289.395	278.951		175.746	209.295	186.748	209.719	275.169	253.848
IPI:IPI00776341.2	Cask	Isoform 3 of Peripheral plasma membrane protein CASK	570	SYRTQSSSCEDLP	0	1	44.0024	32.3583	42.4888	50.8992	56.4747	61.3934		44.0024	33.6699	38.422	36.0746	53.6985	55.8685
IPI:IPI00380698.3	Caskin2	Caskin-2	409	SVGSEGSVGSIRS	33.47	1	84.8608	76.924	94.7347	130.387	104.587	101.185		84.8608	80.0421	85.6672	92.4113	99.4456	92.0791
IPI:IPI00380698.3	Caskin2	Caskin-2	696	PPARSPSQESIGA	24.21	2	112.736	137.279	148.983	153.827	136.988	115.678		112.736	142.844	134.723	109.024	130.254	105.268
IPI:IPI00380698.3	Caskin2	Caskin-2	403	PAGDRNSVGSEGS	23.28	3	202.848	211.806	236.216	322.148	252.982	245.503		202.848	220.392	213.607	228.321	240.546	223.41
IPI:IPI00380698.3	Caskin2	Caskin-2	406	DRNSVGSEGSVGS	19.98	2	152.564	145.068	168.734	228.086	172.938	167.88		152.564	150.948	152.583	161.655	164.436	152.772
IPI:IPI00380698.3	Caskin2	Caskin-2	699	RSPSQESIGARSR	17.32	1	64.7768	92.6812	105.185	109.988	85.4815	78.7302		64.7768	96.438	95.1172	77.9535	81.2793	71.6451
IPI:IPI00380698.3	Caskin2	Caskin-2	855	GTPRSQSFALRAR	11.35	1	32.9092	41.4429	45.2141	61.4919	43.4708	41.0393		32.9092	43.1228	40.8864	43.5821	41.3338	37.3461
IPI:IPI00131533.1	Casp8	Caspase-8	213	MAELCDSPREQDS	50.58	1	44.6271	38.7624	54.0997	59.3972	63.7181	65.4995		44.6271	40.3336	48.9215	42.0975	60.5858	59.6051
IPI:IPI00131533.1	Casp8	Caspase-8	188	STERRMSLEGREE	35.35	2	70.2103	185.705	181.668	270.671	184.16	227.928		70.2103	193.232	164.279	191.837	175.106	207.416
IPI:IPI00230641.1	Cast	Isoform 2 of Calpastatin	460	SNDTSQTPPGETV	50.56	4	184.795	98.099	142.677	133.649	146.19	139.346		184.795	102.075	129.02	94.7228	139.003	126.806
IPI:IPI00230641.1	Cast	Isoform 2 of Calpastatin	711	DPIDALSEDLDSC	24.88	1	39.9959	55.7681	50.3928	84.9518	62.498	88.4625		39.9959	58.0287	45.5694	60.2092	59.4257	80.5016
IPI:IPI00116450.1	Cbfb	Isoform 1 of Core-binding factor subunit beta	173	RRQQDPSPGSNLG	13.33	1	219.54	137.946	177.163	185.011	155.087	131.723		219.54	143.538	160.206	131.126	147.463	119.869
IPI:IPI00323590.2	Cbl	E3 ubiquitin-protein ligase CBL	484	RPSSPFSMAPQAS	15.01	1	62.0932	63.1281	85.4479	102.978	77.095	75.1085		62.0932	65.687	77.2692	72.9852	73.3051	68.3493
IPI:IPI00266006.7	Cblb	Isoform 2 of E3 ubiquitin-protein ligase CBL-B	324	CTDRQNSPVTSPG	46.24	3	163.856	165.314	203.563	243.402	216.942	200.49		163.856	172.015	184.079	172.51	206.277	182.448
IPI:IPI00266006.7	Cblb	Isoform 2 of E3 ubiquitin-protein ligase CBL-B	332	VTSPGSSPLAQRR	21.3	3	163.856	165.314	203.563	243.402	216.942	200.49		163.856	172.015	184.079	172.51	206.277	182.448
IPI:IPI00266006.7	Cblb	Isoform 2 of E3 ubiquitin-protein ligase CBL-B	328	QNSPVTSPGSSPL	14.23	3	163.856	165.314	203.563	243.402	216.942	200.49		163.856	172.015	184.079	172.51	206.277	182.448
IPI:IPI00111589.1	Cbx1	Chromobox homolog 1 (Drosophila HP1 beta), isoform CRA_a	89	GKRKADSDSEDKG	68.83	4	868.288	953.462	956.589	1184.82	1038.23	1048.88		868.288	992.111	865.029	839.738	987.195	954.484
IPI:IPI00111589.1	Cbx1	Chromobox homolog 1 (Drosophila HP1 beta), isoform CRA_a	91	RKADSDSEDKGEE	57.39	1	269.516	278.826	281.541	374.873	286.984	298.282		269.516	290.128	254.593	265.69	272.876	271.439
IPI:IPI00129468.2	Cbx3	Chromobox protein homolog 3	95	TKRKSLSDSESDD	51.64	12	1322.57	955.194	1229.57	1414.54	1201.21	1225.37		1322.57	993.913	1111.88	1002.55	1142.16	1115.09
IPI:IPI00129468.2	Cbx3	Chromobox protein homolog 3	93	DGTKRKSLSDSES	40.34	9	1268.75	765.792	1098.94	1187.22	1000.03	961.579		1268.75	796.833	993.752	841.437	950.873	875.045
IPI:IPI00129468.2	Cbx3	Chromobox protein homolog 3	99	SLSDSESDDSKSK	34.46	2	351.973	215.184	305.607	331.744	282.914	280.255		351.973	223.906	276.356	235.122	269.006	255.034
IPI:IPI00129468.2	Cbx3	Chromobox protein homolog 3	97	RKSLSDSESDDSK	30.7	6	855.106	668.832	886.543	1056.26	867.611	905.359		855.106	695.943	801.687	748.617	824.96	823.884
IPI:IPI00123755.1	Cbx5	Chromobox protein homolog 5	12	KRTADSSSSEDEE	27.7	4	380.536	307.352	516.817	441.418	475.842	440.484		380.536	319.81	467.35	312.853	452.45	400.844
IPI:IPI00123755.1	Cbx5	Chromobox protein homolog 5	13	RTADSSSSEDEEE	19.88	4	380.536	307.352	516.817	441.418	475.842	440.484		380.536	319.81	467.35	312.853	452.45	400.844
IPI:IPI00123755.1	Cbx5	Chromobox protein homolog 5	14	TADSSSSEDEEEY	17.6	4	421.636	356.255	596.207	544.505	579.615	516.631		421.636	370.695	539.141	385.916	551.122	470.138
IPI:IPI00123755.1	Cbx5	Chromobox protein homolog 5	93	GNKRKSSFSNSAD	16.2	4	264.867	231.678	264.433	357.716	250.856	260.148		264.867	241.069	239.123	253.53	238.525	236.737
IPI:IPI00123755.1	Cbx5	Chromobox protein homolog 5	8	GKKTKRTADSSSS	13.18	1	84.3279	67.4612	113.839	99.8918	90.9539	86.3295		84.3279	70.1957	102.943	70.7979	86.4827	78.5605
IPI:IPI00135606.1	Cbx8	Chromobox protein homolog 8	229	LARRQDSDLVQYG	57.25	1	20.2921	28.556	33.3526	47.0049	26.291	32.9779		20.2921	29.7135	30.1603	33.3145	24.9986	30.0101
IPI:IPI00135606.1	Cbx8	Chromobox protein homolog 8	284	ARVRHSSGTPASV	0	1	50.5376	58.3986	63.8801	84.2169	51.0894	54.7488		50.5376	60.7658	57.7658	59.6884	48.5779	49.8218
IPI:IPI00133582.1	Cby1	Protein chibby homolog 1	20	PPRKSASLSNLHS	0	1	117.063	133.296	131.108	176.753	105.11	108.595		117.063	138.699	118.559	125.273	99.9429	98.8223
IPI:IPI00321848.6	Cc2d1a	Coiled-coil and C2 domain-containing protein 1A	435	ANHDEGSDDEEEE	51.81	1	148.671	77.5129	105.499	129.147	105.084	112.309		148.671	80.6549	95.4012	91.5324	99.9182	102.202
IPI:IPI00653604.2	Ccdc102a	Coiled-coil domain-containing protein 102A	28	TILGSPSPERMGP	110.68	6	237.271	165.272	263.552	244.095	273.613	220.571		237.271	171.971	238.326	173.001	260.162	200.721
IPI:IPI00653604.2	Ccdc102a	Coiled-coil domain-containing protein 102A	26	LLTILGSPSPERM	106.2	2	86.6822	48.9773	96.1966	82.7022	90.5275	78.0855		86.6822	50.9626	86.9891	58.6148	86.0772	71.0584
IPI:IPI00653604.2	Ccdc102a	Coiled-coil domain-containing protein 102A	12	SPRLAESPQLSKS	59.3	3	255.274	222.257	293.33	288.469	341.754	285.458		255.274	231.266	265.254	204.452	324.954	259.769
IPI:IPI00621085.3	Ccdc132	Isoform 2 of Coiled-coil domain-containing protein 132	561	QDYDSDSDVPEEL	33.2	2	180.382	88.773	103.845	128.01	100.334	85.1966		180.382	92.3714	93.9052	90.7266	95.4013	77.5296
IPI:IPI00621085.3	Ccdc132	Isoform 2 of Coiled-coil domain-containing protein 132	559	AYQDYDSDSDVPE	20.17	3	386.38	182.833	226.53	250.198	213.504	185.032		386.38	190.244	204.847	177.327	203.008	168.381
IPI:IPI00153742.3	Ccdc25	Coiled-coil domain-containing protein 25	204	NQDGNDSDEFMxx	153.95	4	343.587	326.957	388.565	510.118	340.637	374.492		343.587	340.21	351.374	361.544	323.892	340.79
IPI:IPI00170090.5	Ccdc52	Coiled-coil domain-containing protein 52	805	SKCNTVSPVSGNS	43.03	1	58.0105	41.6169	61.9932	56.1618	55.68	48.0389		58.0105	43.3038	56.0595	39.8044	52.9428	43.7158
IPI:IPI00170090.5	Ccdc52	Coiled-coil domain-containing protein 52	769	LSSSPVSPVESPL	37.23	1	14.7699	13.8209	16.815	20.4862	13.5292	12.7502		14.7699	14.3811	15.2056	14.5195	12.8641	11.6028
IPI:IPI00170090.5	Ccdc52	Coiled-coil domain-containing protein 52	242	TPPGSPSSELSAE	12.74	1	41.8518	60.046	101.771	102.438	76.6663	73.0014		41.8518	62.48	92.03	72.6025	72.8975	66.4318
IPI:IPI00170090.5	Ccdc52	Coiled-coil domain-containing protein 52	816	NSSRRSSGAISNS	9.13	1	171.925	163.405	218.441	260.132	240.205	243.208		171.925	170.029	197.533	184.367	228.397	221.321
IPI:IPI00170090.5	Ccdc52	Coiled-coil domain-containing protein 52	766	GLNLSSSPVSPVE	8.65	1	14.7699	13.8209	16.815	20.4862	13.5292	12.7502		14.7699	14.3811	15.2056	14.5195	12.8641	11.6028
IPI:IPI00170090.5	Ccdc52	Coiled-coil domain-containing protein 52	236	ATQSQRTPPGSPS	6.05	1	41.8518	60.046	101.771	102.438	76.6663	73.0014		41.8518	62.48	92.03	72.6025	72.8975	66.4318
IPI:IPI00345960.1	Ccdc55	Coiled-coil domain-containing protein 55	33	SVFGSDSDDDETS	41.58	1	132.125	152.105	182.321	246.731	172.731	201.98		132.125	158.271	164.87	174.87	164.24	183.803
IPI:IPI00345960.1	Ccdc55	Coiled-coil domain-containing protein 55	31	KPSVFGSDSDDDE	26.52	1	132.125	152.105	182.321	246.731	172.731	201.98		132.125	158.271	164.87	174.87	164.24	183.803
IPI:IPI00345960.1	Ccdc55	Coiled-coil domain-containing protein 55	292	AHSRSSSEERGLG	23.68	1	68.6027	89.3807	113.271	140.559	106.253	111.632		68.6027	93.0037	102.429	99.6206	101.03	101.586
IPI:IPI00345960.1	Ccdc55	Coiled-coil domain-containing protein 55	291	RAHSRSSSEERGL	21.56	1	68.6027	89.3807	113.271	140.559	106.253	111.632		68.6027	93.0037	102.429	99.6206	101.03	101.586
IPI:IPI00345960.1	Ccdc55	Coiled-coil domain-containing protein 55	290	NRAHSRSSSEERG	19.75	1	68.6027	89.3807	113.271	140.559	106.253	111.632		68.6027	93.0037	102.429	99.6206	101.03	101.586
IPI:IPI00345960.1	Ccdc55	Coiled-coil domain-containing protein 55	288	HKNRAHSRSSSEE	17.11	1	68.6027	89.3807	113.271	140.559	106.253	111.632		68.6027	93.0037	102.429	99.6206	101.03	101.586
IPI:IPI00345960.1	Ccdc55	Coiled-coil domain-containing protein 55	255	EFDDESSEDGEKR	12.26	1	76.3966	45.876	58.3536	68.1477	52.5837	52.6329		76.3966	47.7356	52.7683	48.2994	49.9987	47.8964
IPI:IPI00381495.5	Ccdc6	coiled-coil domain containing 6	233	KLDQPVSAPPSPR	1000	5	159.322	223.577	255.98	378.776	187.871	258.014		159.322	232.639	231.479	268.456	178.636	234.794
IPI:IPI00381495.5	Ccdc6	coiled-coil domain containing 6	237	PVSAPPSPRDISM	1000	8	281.055	357.136	407.955	610.197	312.201	412.707		281.055	371.612	368.908	432.475	296.853	375.567
IPI:IPI00381495.5	Ccdc6	coiled-coil domain containing 6	344	LRPRTVSSPIPYT	1000	1	45.3599	56.3872	70.5609	77.4563	50.7524	46.7988		45.3599	58.6729	63.8072	54.8968	48.2575	42.5873
IPI:IPI00381495.5	Ccdc6	coiled-coil domain containing 6	364	PISPGLSYASHTV	1000	1	45.3599	56.3872	70.5609	77.4563	50.7524	46.7988		45.3599	58.6729	63.8072	54.8968	48.2575	42.5873
IPI:IPI00381495.5	Ccdc6	coiled-coil domain containing 6	365	ISPGLSYASHTVG	1000	1	45.3599	56.3872	70.5609	77.4563	50.7524	46.7988		45.3599	58.6729	63.8072	54.8968	48.2575	42.5873
IPI:IPI00381495.5	Ccdc6	coiled-coil domain containing 6	367	PGLSYASHTVGFT	1000	1	28.4277	29.2864	42.6365	53.2871	33.4984	36.359		28.4277	30.4735	38.5555	37.767	31.8517	33.087
IPI:IPI00381495.5	Ccdc6	coiled-coil domain containing 6	369	LSYASHTVGFTPP	1000	1	28.4277	29.2864	42.6365	53.2871	33.4984	36.359		28.4277	30.4735	38.5555	37.767	31.8517	33.087
IPI:IPI00381495.5	Ccdc6	coiled-coil domain containing 6	345	RPRTVSSPIPYTP	1000	1	28.4277	29.2864	42.6365	53.2871	33.4984	36.359		28.4277	30.4735	38.5555	37.767	31.8517	33.087
IPI:IPI00343627.3	Ccdc61	Coiled-coil domain-containing protein 61	330	GRPAHPSPSPTGS	12.57	1	70.7336	50.4414	71.5859	63.6932	68.1161	60.2956		70.7336	52.486	64.734	45.1423	64.7676	54.8695
IPI:IPI00343627.3	Ccdc61	Coiled-coil domain-containing protein 61	446	GRGKPPSPTPWSR	10.36	1	73.7875	53.7165	86.8122	88.0639	124.641	117.888		73.7875	55.8939	78.503	62.4149	118.514	107.279
IPI:IPI00754929.2	Ccdc8	coiled-coil domain containing 8	325	RAEAAASPRAETA	1000	1	32.5041	64.5385	46.5422	47.7451	40.6581	41.7775		32.5041	67.1546	42.0874	33.8391	38.6594	38.0179
IPI:IPI00754929.2	Ccdc8	coiled-coil domain containing 8	142	GSKFLGSDVESED	1000	1	21.1239	16.5817	28.4158	29.6548	25.9768	23.4093		21.1239	17.2538	25.696	21.0177	24.6998	21.3026
IPI:IPI00754929.2	Ccdc8	coiled-coil domain containing 8	146	LGSDVESEDDQEL	1000	1	21.1239	16.5817	28.4158	29.6548	25.9768	23.4093		21.1239	17.2538	25.696	21.0177	24.6998	21.3026
IPI:IPI00754929.2	Ccdc8	coiled-coil domain containing 8	242	MRHSQASSDDDSS	17.93	1	5.4776	9.62503	6.35625	10.1651	57.6032	59.0465		5.4776	10.0152	5.74786	7.20447	54.7715	53.7328
IPI:IPI00754929.2	Ccdc8	coiled-coil domain containing 8	243	RHSQASSDDDSSR	13.1	1	5.4776	9.62503	6.35625	10.1651	57.6032	59.0465		5.4776	10.0152	5.74786	7.20447	54.7715	53.7328
IPI:IPI00402914.2	Ccdc86	Coiled-coil domain-containing protein 86	18	EGLKPLSPENLPV	125.58	2	62.9817	83.4099	85.7108	131.191	65.8726	76.3264		62.9817	86.7909	77.507	92.9813	62.6344	69.4576
IPI:IPI00461244.3	Ccdc88a	Isoform 2 of Girdin	1560	HASRPASLDSGRT	44.73	3	95.4428	86.5958	110.132	131.318	100.59	94.4263		95.4428	90.1059	99.5906	93.0712	95.6448	85.9287
IPI:IPI00461244.3	Ccdc88a	Isoform 2 of Girdin	1556	GSRVHASRPASLD	34.72	3	95.4428	86.5958	110.132	131.318	100.59	94.4263		95.4428	90.1059	99.5906	93.0712	95.6448	85.9287
IPI:IPI00461244.3	Ccdc88a	Isoform 2 of Girdin	1649	HKMKAGSPGSEVV	29.88	1	32.7354	20.2177	23.9584	34.9423	23.5195	23.5881		32.7354	21.0372	21.6652	24.7652	22.3633	21.4654
IPI:IPI00461244.3	Ccdc88a	Isoform 2 of Girdin	1534	NNKDTTSFEDISP	24.75	1	123.916	145.616	208.121	270.973	225.224	225.556		123.916	151.519	188.201	192.051	214.152	205.258
IPI:IPI00461244.3	Ccdc88a	Isoform 2 of Girdin	237	AQSPCGSPGMKRT	13.51	1	63.0749	38.8308	49.5575	62.7297	44.4918	54.3568		63.0749	40.4048	44.8141	44.4594	42.3046	49.4651
IPI:IPI00461244.3	Ccdc88a	Isoform 2 of Girdin	1676	IQLKSSSQENLLD	9.82	2	255.072	236.699	304.494	369.003	286.975	269.407		255.072	246.294	275.349	261.529	272.868	245.162
IPI:IPI00461244.3	Ccdc88a	Isoform 2 of Girdin	233	ASSSAQSPCGSPG	6.71	1	63.0749	38.8308	49.5575	62.7297	44.4918	54.3568		63.0749	40.4048	44.8141	44.4594	42.3046	49.4651
IPI:IPI00461244.3	Ccdc88a	Isoform 2 of Girdin	1626	KRQTRSSPMLQHK	0	2	180.103	159.787	211.175	244.989	208.847	183.448		180.103	166.264	190.962	173.635	198.58	166.939
IPI:IPI00109162.1	Ccdc94	Coiled-coil domain-containing protein 94	211	RRLLEDSESEDEA	111.17	7	431.199	354.285	521.607	558.281	462.205	453.803		431.199	368.646	471.681	395.679	439.484	412.964
IPI:IPI00109162.1	Ccdc94	Coiled-coil domain-containing protein 94	213	LLEDSESEDEAPP	92.93	6	291.718	242.021	365.596	391.459	312.816	310.716		291.718	251.831	330.603	277.445	297.439	282.754
IPI:IPI00170037.2	Ccm2	Isoform 1 of Malcavernin	393	RGIITDSFGRHRR	24.75	3	114.332	117.085	127.968	178.408	118.597	128.348		114.332	121.831	115.72	126.446	112.767	116.798
IPI:IPI00170037.2	Ccm2	Isoform 1 of Malcavernin	402	RHRRALSTTSTST	13.24	1	40.459	36.3197	41.853	61.8687	47.3439	45.1127		40.459	37.7919	37.847	43.8492	45.0165	41.0529
IPI:IPI00170037.2	Ccm2	Isoform 1 of Malcavernin	407	LSTTSTSTINGNR	6.9	1	40.459	36.3197	41.853	61.8687	47.3439	45.1127		40.459	37.7919	37.847	43.8492	45.0165	41.0529
IPI:IPI00130452.1	Ccne2	G1/S-specific cyclin-E2	21	QPNQPDSPQETQI	45.75	1	136.383	93.7842	186.769	166.543	133.143	131.087		136.383	97.5857	168.892	118.037	126.598	119.29
IPI:IPI00153134.1	Ccnk	Cyclin-K	325	QQPKKPSPQPSPP	1000	6	371.547	323.605	416.354	460.943	380.925	382.15		371.547	336.722	376.503	326.692	362.199	347.759
IPI:IPI00153134.1	Ccnk	Cyclin-K	329	KPSPQPSPPRQAK	1000	7	481.854	404.45	515.084	577.069	471.459	474.778		481.854	420.844	465.783	408.996	448.282	432.052
IPI:IPI00153134.1	Ccnk	Cyclin-K	341	KRAVVVSPKEENK	1000	2	317.127	152.587	189.812	216.682	178.558	162.645		317.127	158.772	171.644	153.572	169.78	148.008
IPI:IPI00153134.1	Ccnk	Cyclin-K	9	ENKENSSPSVTSA	9.87	1	60.5179	46.6394	57.888	71.2011	63.045	55.988		60.5179	48.5299	52.3472	50.4635	59.9458	50.9495
IPI:IPI00336973.2	Ccnl1	Isoform 1 of Cyclin-L1	358	VKAEEKSPVSINV	38.52	2	408.272	304.494	398.513	481.221	400.146	395.719		408.272	316.837	360.369	341.063	380.475	360.107
IPI:IPI00336973.2	Ccnl1	Isoform 1 of Cyclin-L1	380	RQQASKSPYNGVR	33.68	1	42.373	12.106	15.3609	17.9732	18.1375	13.9319		42.373	12.5967	13.8906	12.7384	17.2459	12.6781
IPI:IPI00336973.2	Ccnl1	Isoform 1 of Cyclin-L1	344	GGFSPASKPSSPR	30.07	2	121.621	101.815	124.343	142.042	128.025	124.931		121.621	105.942	112.441	100.671	121.732	113.688
IPI:IPI00336973.2	Ccnl1	Isoform 1 of Cyclin-L1	341	STLGGFSPASKPS	25.24	2	121.621	101.815	124.343	142.042	128.025	124.931		121.621	105.942	112.441	100.671	121.732	113.688
IPI:IPI00336973.2	Ccnl1	Isoform 1 of Cyclin-L1	378	EDRQQASKSPYNG	17.01	1	58.7433	75.5685	93.4503	116.785	81.7155	84.0133		58.7433	78.6317	84.5057	82.7709	77.6985	76.4528
IPI:IPI00336973.2	Ccnl1	Isoform 1 of Cyclin-L1	348	PASKPSSPREVKA	9.34	2	71.6617	63.6661	73.6454	92.2856	83.3398	80.8157		71.6617	66.2468	66.5964	65.407	79.2429	73.5429
IPI:IPI00310772.3	Ccnl2	Isoform 1 of Cyclin-L2	366	KKAQGHSPVNGLL	1000	3	373.18	252.749	377.826	372.378	368.425	350.19		373.18	262.994	341.662	263.921	350.314	318.676
IPI:IPI00310772.3	Ccnl2	Isoform 1 of Cyclin-L2	345	GKGGKPSPPSGKS	40.56	1	186.516	139.349	186.214	192.581	194.019	176.095		186.516	144.998	168.391	136.491	184.481	160.248
IPI:IPI00831403.1	Ccnt2	73 kDa protein	657	TSGAPRSxxxxxx	85.77	2	68.2912	77.5592	92.0603	114.99	65.8221	65.073		68.2912	80.7031	83.2487	81.4985	62.5864	59.2169
IPI:IPI00753875.2	Ccnyl1	cyclin Y-like 1	352	AMRRSLSADNFIG	28.34	5	214.176	236.377	269.598	449.882	275.807	201.771		214.176	245.958	243.794	318.852	262.249	183.613
IPI:IPI00320217.9	Cct2	T-complex protein 1 subunit beta	260	SRVRVDSTAKVAE	24.75	1	96.7553	164.391	127.969	243.329	95.5055	141.083		96.7553	171.055	115.72	172.458	90.8106	128.387
IPI:IPI00262127.3	Cd248	Endosialin	754	PMPPRGSLTGVQT	36.83	2	179.491	202.734	166.837	289.996	214.255	191.363		179.491	210.952	150.868	205.533	203.722	174.142
IPI:IPI00268688.3	Cd2ap	CD2-associated protein	458	LPVRPKSVDLDAF	1000	2	102.942	107.377	101.472	144.615	138.029	132.64		102.942	111.729	91.7596	102.495	131.243	120.704
IPI:IPI00268688.3	Cd2ap	CD2-associated protein	510	RFNGGHSPTQSPE	55.1	2	232.5	186.478	202.325	226.302	220.036	223.806		232.5	194.037	182.959	160.391	209.22	203.665
IPI:IPI00268688.3	Cd2ap	CD2-associated protein	514	GHSPTQSPEKTLK	18.34	1	64.5396	39.9849	52.4698	52.9231	57.3103	52.661		64.5396	41.6057	47.4476	37.509	54.493	47.9219
IPI:IPI00109203.3	Cd2bp2	CD2 antigen cytoplasmic tail-binding protein 2	49	GKHSLDSDEEDDD	52.41	3	363.046	137.137	215.41	233.968	153.864	180.99		363.046	142.696	194.792	165.824	146.3	164.703
IPI:IPI00109203.3	Cd2bp2	CD2 antigen cytoplasmic tail-binding protein 2	196	GTGRPNSPQRLDR	23.52	1	40.5259	22.8838	24.1499	24.9382	28.2546	26.461		40.5259	23.8114	21.8384	17.6748	26.8656	24.0797
IPI:IPI00169700.4	Cd3eap	DNA-directed RNA polymerase I subunit RPA34	187	KGTDASSDTQEAV	17.01	1	129.976	147.643	143.512	188.018	102.896	109.897		129.976	153.628	129.776	133.257	97.8378	100.007
IPI:IPI00221793.2	Cdc23	Cell division cycle protein 23 homolog	588	TPTRRVSPLNLSS	37.11	1	59.8199	42.5949	66.8129	65.8731	56.4237	47.878		59.8199	44.3215	60.4179	46.6873	53.65	43.5694
IPI:IPI00114491.1	Cdc2a	Cell division control protein 2 homolog	15	KIGEGTYGVVYKG	123.13	6	741.195	533.139	846.767	959.646	736.014	847.568		741.195	554.75	765.718	680.145	699.833	771.294
IPI:IPI00114491.1	Cdc2a	Cell division control protein 2 homolog	14	EKIGEGTYGVVYK	107.86	3	488.294	354.081	510.044	659.886	451.046	586.577		488.294	368.433	461.225	467.692	428.873	533.79
IPI:IPI00114491.1	Cdc2a	Cell division control protein 2 homolog	161	IPIRVYTHEVVTL	6.97	1	92.1639	71.7971	102.885	96.3442	82.7285	84.0278		92.1639	74.7074	93.0374	68.2836	78.6617	76.466
IPI:IPI00110050.2	Cdc2l1	Isoform 1 of PITSLRE serine/threonine-protein kinase CDC2L1	47	RDSKRDSLEEGEL	1000	1	21.8677	17.6107	19.5516	16.3565	16.2887	14.0495		21.8677	18.3245	17.6802	11.5926	15.488	12.7852
IPI:IPI00110050.2	Cdc2l1	Isoform 1 of PITSLRE serine/threonine-protein kinase CDC2L1	234	VGHWSRSPLRPPR	1000	1	64.4943	30.0149	47.8228	45.6475	40.9027	39.4984		64.4943	31.2316	43.2454	32.3525	38.892	35.9439
IPI:IPI00110050.2	Cdc2l1	Isoform 1 of PITSLRE serine/threonine-protein kinase CDC2L1	584	SPLKAYTPVVVTL	39.59	4	282.278	426.792	557.583	595.558	567.244	589.107		282.278	444.092	504.214	422.099	539.359	536.092
IPI:IPI00110050.2	Cdc2l1	Isoform 1 of PITSLRE serine/threonine-protein kinase CDC2L1	65	EITIRNSPYRRED	31.51	2	100.564	86.5046	106.489	116.766	90.1307	85.2416		100.564	90.0111	96.2965	82.7573	85.7	77.5705
IPI:IPI00110050.2	Cdc2l1	Isoform 1 of PITSLRE serine/threonine-protein kinase CDC2L1	578	LAREYGSPLKAYT	26.66	5	465.804	495.066	649.996	686.302	659.768	664.79		465.804	515.134	587.782	486.414	627.335	604.964
IPI:IPI00110050.2	Cdc2l1	Isoform 1 of PITSLRE serine/threonine-protein kinase CDC2L1	270	SDLQDISDSERKT	15.03	1	114.509	55.1862	68.3165	80.8017	54.2348	58.3579		114.509	57.4232	61.7776	57.2679	51.5687	53.1061
IPI:IPI00464128.5	Cdc2l5	Isoform 1 of Cell division cycle 2-like protein kinase 5	1245	RRILELTPEPDRP	1000	1	38.6882	32.4212	45.6236	47.8517	41.7021	37.2234		38.6882	33.7354	41.2567	33.9147	39.6521	33.8736
IPI:IPI00464128.5	Cdc2l5	Isoform 1 of Cell division cycle 2-like protein kinase 5	359	SRRLPRSPSPYSR	67.94	3	66.4505	53.2147	67.9958	72.7928	57.9529	58.0498		66.4505	55.3717	61.4876	51.5916	55.104	52.8258
IPI:IPI00464128.5	Cdc2l5	Isoform 1 of Cell division cycle 2-like protein kinase 5	316	YRRRQRSLSPLGG	55.44	4	128.795	126.115	161.776	182.468	134.579	144.17		128.795	131.227	146.292	129.323	127.964	131.196
IPI:IPI00464128.5	Cdc2l5	Isoform 1 of Cell division cycle 2-like protein kinase 5	318	RRQRSLSPLGGRD	53.59	5	153.6	151.566	194.931	221.986	176.123	181.149		153.6	157.71	176.273	157.332	167.465	164.847
IPI:IPI00464128.5	Cdc2l5	Isoform 1 of Cell division cycle 2-like protein kinase 5	398	SWRRSRSPYSPVL	50.56	3	176.455	123.402	161.975	191.187	143.795	140.287		176.455	128.404	146.471	135.503	136.726	127.662
IPI:IPI00464128.5	Cdc2l5	Isoform 1 of Cell division cycle 2-like protein kinase 5	396	SSSWRRSRSPYSP	40.2	3	176.455	123.402	161.975	191.187	143.795	140.287		176.455	128.404	146.471	135.503	136.726	127.662
IPI:IPI00464128.5	Cdc2l5	Isoform 1 of Cell division cycle 2-like protein kinase 5	384	ERGGDVSPSPYSS	33.7	7	449.726	341.683	428.107	449.901	391.953	352.675		449.726	355.533	387.13	318.866	372.685	320.937
IPI:IPI00464128.5	Cdc2l5	Isoform 1 of Cell division cycle 2-like protein kinase 5	341	SLRSRKSPSPAGG	31.47	3	250.306	175.79	224.358	265.721	214.296	208.06		250.306	182.915	202.883	188.328	203.761	189.336
IPI:IPI00464128.5	Cdc2l5	Isoform 1 of Cell division cycle 2-like protein kinase 5	526	KTEHAPSPSSGGT	31.27	1	103.686	78.9867	112.768	107.065	97.9359	85.6459		103.686	82.1884	101.974	75.8819	93.1215	77.9384
IPI:IPI00464128.5	Cdc2l5	Isoform 1 of Cell division cycle 2-like protein kinase 5	437	RSRSRHSSISPST	27.72	2	207.026	133.516	190.94	202.613	153.912	136.356		207.026	138.928	172.665	143.601	146.346	124.085
IPI:IPI00464128.5	Cdc2l5	Isoform 1 of Cell division cycle 2-like protein kinase 5	326	LGGRDESPVSHRA	27.16	5	153.6	151.566	194.931	221.986	176.123	181.149		153.6	157.71	176.273	157.332	167.465	164.847
IPI:IPI00464128.5	Cdc2l5	Isoform 1 of Cell division cycle 2-like protein kinase 5	440	SRHSSISPSTLTL	23.64	2	207.026	133.516	190.94	202.613	153.912	136.356		207.026	138.928	172.665	143.601	146.346	124.085
IPI:IPI00464128.5	Cdc2l5	Isoform 1 of Cell division cycle 2-like protein kinase 5	434	RLSRSRSRHSSIS	23.45	1	61.0394	30.2211	47.2245	56.5932	38.8751	38.2705		61.0394	31.4461	42.7044	40.1102	36.964	34.8265
IPI:IPI00464128.5	Cdc2l5	Isoform 1 of Cell division cycle 2-like protein kinase 5	400	RRSRSPYSPVLRR	23.34	1	21.2228	37.7251	51.2477	59.06	45.0349	51.6834		21.2228	39.2543	46.3425	41.8585	42.821	47.0323
IPI:IPI00464128.5	Cdc2l5	Isoform 1 of Cell division cycle 2-like protein kinase 5	438	SRSRHSSISPSTL	18.11	1	61.0394	30.2211	47.2245	56.5932	38.8751	38.2705		61.0394	31.4461	42.7044	40.1102	36.964	34.8265
IPI:IPI00464128.5	Cdc2l5	Isoform 1 of Cell division cycle 2-like protein kinase 5	343	RSRKSPSPAGGGS	17.56	3	250.306	175.79	224.358	265.721	214.296	208.06		250.306	182.915	202.883	188.328	203.761	189.336
IPI:IPI00464128.5	Cdc2l5	Isoform 1 of Cell division cycle 2-like protein kinase 5	1147	KQTDPSTPQQESS	16.22	1	118.235	100.933	123.403	128.931	107.762	104.442		118.235	105.024	111.591	91.3793	102.465	95.043
IPI:IPI00464128.5	Cdc2l5	Isoform 1 of Cell division cycle 2-like protein kinase 5	870	SEESRPYTNKVIT	13.27	3	226.924	200.278	257.923	322.104	298.302	305.489		226.924	208.396	233.236	228.29	283.637	277.998
IPI:IPI00464128.5	Cdc2l5	Isoform 1 of Cell division cycle 2-like protein kinase 5	361	RLPRSPSPYSRRR	13.27	3	66.4505	53.2147	67.9958	72.7928	57.9529	58.0498		66.4505	55.3717	61.4876	51.5916	55.104	52.8258
IPI:IPI00464128.5	Cdc2l5	Isoform 1 of Cell division cycle 2-like protein kinase 5	401	RSRSPYSPVLRRS	13.24	2	155.232	85.6767	110.727	132.127	98.7601	88.6033		155.232	89.1496	100.129	93.6443	93.9052	80.6297
IPI:IPI00464128.5	Cdc2l5	Isoform 1 of Cell division cycle 2-like protein kinase 5	350	PAGGGSSPYSRRL	10.53	3	250.306	175.79	224.358	265.721	214.296	208.06		250.306	182.915	202.883	188.328	203.761	189.336
IPI:IPI00464128.5	Cdc2l5	Isoform 1 of Cell division cycle 2-like protein kinase 5	392	SPYSSSSWRRSRS	4.79	1	34.5645	27.6966	35.9444	39.4336	28.9706	28.3898		34.5645	28.8193	32.504	27.9484	27.5464	25.8349
IPI:IPI00464128.5	Cdc2l5	Isoform 1 of Cell division cycle 2-like protein kinase 5	388	DVSPSPYSSSSWR	0	1	151.841	112.924	135.77	144.009	120.446	110.359		151.841	117.501	122.775	102.066	114.525	100.428
IPI:IPI00551536.3	Cdc42bpa	Protein	967	ALKREFSGGSYNT	40.46	2	163.539	189.572	154.71	290.157	148.905	161.621		163.539	197.256	139.902	205.648	141.585	147.076
IPI:IPI00551536.3	Cdc42bpa	Protein	1026	NLSSPPSPISPQK	20.95	1	17.1629	17.3247	23.1878	31.1576	15.2414	24.4787		17.1629	18.027	20.9684	22.0828	14.4922	22.2758
IPI:IPI00551536.3	Cdc42bpa	Protein	995	GGMDQGSDAPARD	15.15	1	60.2911	40.773	67.4403	65.8349	59.694	46.4129		60.2911	42.4257	60.9852	46.6602	56.7595	42.2361
IPI:IPI00551536.3	Cdc42bpa	Protein	987	PSEGSLSSGGMDQ	10.33	1	60.2911	40.773	67.4403	65.8349	59.694	46.4129		60.2911	42.4257	60.9852	46.6602	56.7595	42.2361
IPI:IPI00551536.3	Cdc42bpa	Protein	985	PSPSEGSLSSGGM	9.97	1	60.2911	40.773	67.4403	65.8349	59.694	46.4129		60.2911	42.4257	60.9852	46.6602	56.7595	42.2361
IPI:IPI00551536.3	Cdc42bpa	Protein	970	REFSGGSYNTKRQ	8.58	1	84.5164	110.339	84.0555	171.391	78.5405	91.9491		84.5164	114.812	76.0101	121.473	74.6795	83.6744
IPI:IPI00551536.3	Cdc42bpa	Protein	1022	SNSSNLSSPPSPI	4.79	1	17.1629	17.3247	23.1878	31.1576	15.2414	24.4787		17.1629	18.027	20.9684	22.0828	14.4922	22.2758
IPI:IPI00471127.1	Cdc42ep1	Cdc42 effector protein 1	332	FDRHGASWGASRA	97.75	2	67.6974	69.1686	84.6675	106.002	55.5342	53.5384		67.6974	71.9724	76.5635	75.1283	52.8042	48.7204
IPI:IPI00471127.1	Cdc42ep1	Cdc42 effector protein 1	121	IIKNAISLPQLNQ	65.22	4	251.1	270.494	367.123	490.899	250.47	254.507		251.1	281.459	331.984	347.922	238.157	231.603
IPI:IPI00471127.1	Cdc42ep1	Cdc42 effector protein 1	205	NPELRRSDSLLSF	49.6	1	8.21308	5.3406	7.98403	10.5876	2.82568	4.50835		8.21308	5.55708	7.21984	7.50392	2.68677	4.10263
IPI:IPI00471127.1	Cdc42ep1	Cdc42 effector protein 1	210	RSDSLLSFRFDLD	48.83	1	39.6806	13.8531	19.9048	23.2765	14.9901	13.0429		39.6806	14.4146	17.9996	16.4971	14.2532	11.8691
IPI:IPI00471127.1	Cdc42ep1	Cdc42 effector protein 1	207	ELRRSDSLLSFRF	42.65	5	241.976	195.113	270.521	327.842	171.306	163.09		241.976	203.021	244.628	232.357	162.885	148.414
IPI:IPI00471127.1	Cdc42ep1	Cdc42 effector protein 1	368	LPQVHGSWESLNE	28.48	1	29.5947	29.0551	77.5557	103.57	0.593381	0.1		29.5947	30.2328	70.1324	73.4048	0.564211	0.0910008
IPI:IPI00471127.1	Cdc42ep1	Cdc42 effector protein 1	371	VHGSWESLNEDWS	19.99	1	29.5947	29.0551	77.5557	103.57	0.593381	0.1		29.5947	30.2328	70.1324	73.4048	0.564211	0.0910008
IPI:IPI00172344.1	Cdc42ep2	Cdc42 effector protein 2	145	QPSPQPSPQGAGN	1000	1	15.8042	18.3256	17.2926	22.6779	16.9094	21.6719		15.8042	19.0684	15.6374	16.0729	16.0782	19.7216
IPI:IPI00172344.1	Cdc42ep2	Cdc42 effector protein 2	137	PRLHLESPQPSPQ	1000	2	60.8726	65.7994	66.0848	76.4488	66.608	73.8861		60.8726	68.4666	59.7595	54.1828	63.3336	67.2369
IPI:IPI00172344.1	Cdc42ep2	Cdc42 effector protein 2	141	LESPQPSPQPSPQ	1000	2	60.8726	65.7994	66.0848	76.4488	66.608	73.8861		60.8726	68.4666	59.7595	54.1828	63.3336	67.2369
IPI:IPI00132386.1	Cdc42ep3	Cdc42 effector protein 3	75	NQEKAHSGQFPGH	1000	1	18.1504	21.8294	22.853	29.5029	17.0477	18.2366		18.1504	22.7143	20.6656	20.9101	16.2097	16.5954
IPI:IPI00125505.2	Cdgap	Cdc42 GTPase-activating protein	1413	YQPQRRSVILDGR	1000	3	158.404	137.11	186.023	206.844	117.472	122.61		158.404	142.667	168.218	146.6	111.697	111.576
IPI:IPI00125505.2	Cdgap	Cdc42 GTPase-activating protein	303	KSKKWKSIFNLGR	1000	1	42.6437	20.154	30.9703	32.1084	45.3997	50.3072		42.6437	20.9709	28.006	22.7567	43.1679	45.7799
IPI:IPI00125505.2	Cdgap	Cdc42 GTPase-activating protein	272	KERRENSLPEIVP	64.8	2	139.872	133.393	161.353	198.749	144.173	144.545		139.872	138.8	145.909	140.863	137.086	131.537
IPI:IPI00125505.2	Cdgap	Cdc42 GTPase-activating protein	384	HASSTGSSCDLSK	15.5	2	190.405	159.331	209.396	235.945	129.391	187.162		190.405	165.789	189.354	167.225	123.031	170.319
IPI:IPI00125505.2	Cdgap	Cdc42 GTPase-activating protein	1093	GKHRPSSLNLDSA	6.59	4	117.054	106.145	139.724	174.514	95.1972	104.36		117.054	110.448	126.35	123.686	90.5174	94.9682
IPI:IPI00125505.2	Cdgap	Cdc42 GTPase-activating protein	1331	RPGRPQSLILFPI	3.55	1	56.5279	52.8416	76.4741	89.8754	58.6447	53.7601		56.5279	54.9835	69.1544	63.6988	55.7618	48.9221
IPI:IPI00138190.1	Cdh11	Cadherin-11	788	LADLYGSKDTFDD	13.33	1	227.456	246.471	257.698	487.074	251.726	176.136		227.456	256.462	233.032	345.212	239.351	160.285
IPI:IPI00109650.3	Cdk3	Isoform 1 of Cell division protein kinase 3	160	VPLRTYTHEVVTL	7.71	1	57.9056	64.4701	69.4758	85.089	62.1509	71.9911		57.9056	67.0834	62.8259	60.3065	59.0956	65.5125
IPI:IPI00453807.3	Cdk5rap2	CDK5 regulatory subunit-associated protein 2	483	VRSLTGSGSQEDL	6.06	1	88.0919	86.8372	113.249	136.304	133.508	139.428		88.0919	90.3571	102.409	96.6049	126.945	126.881
IPI:IPI00129222.1	Cdk7	Cell division protein kinase 7	170	SPNRAYTHQVVTR	11.51	4	164.744	208.771	246.511	313.726	322.954	346.184		164.744	217.233	222.916	222.352	307.078	315.03
IPI:IPI00129222.1	Cdk7	Cell division protein kinase 7	164	LAKSFGSPNRAYT	4.08	1	16.2307	89.5083	103.981	140.154	141.039	168.052		16.2307	93.1365	94.0284	99.3336	134.106	152.929
IPI:IPI00114953.1	Cdk9	Isoform 1 of Cell division protein kinase 9	186	SQPNRYTNRVVTL	13.24	3	142.137	148.974	161.436	180.404	146.208	149.069		142.137	155.013	145.984	127.86	139.02	135.654
IPI:IPI00263028.1	Cdkn2aip	CDKN2A-interacting protein	169	AQQENSSPSRGSS	10.28	3	94.0155	124.725	125.578	135.015	124.407	126.447		94.0155	129.781	113.558	95.6915	118.291	115.068
IPI:IPI00353932.6	Cdr2l	Cdr2l protein	408	LLGGEESPGEGKA	1000	1	21.8609	17.5759	17.8269	25.0172	17.9158	16.7326		21.8609	18.2883	16.1206	17.7308	17.0351	15.2268
IPI:IPI00353932.6	Cdr2l	Cdr2l protein	180	AFRLHSSSLELGP	12.32	2	36.5487	50.0956	49.8922	74.6468	38.5453	48.8676		36.5487	52.1262	45.1168	52.9056	36.6505	44.4699
IPI:IPI00468999.4	Cds2	Phosphatidate cytidylyltransferase 2	32	LDGETASDSESRA	40.34	4	1033.58	504.771	474.484	847.073	554.936	482.599		1033.58	525.232	429.068	600.36	527.656	439.169
IPI:IPI00468999.4	Cds2	Phosphatidate cytidylyltransferase 2	22	EDKESESEAKLDG	16.06	2	763.723	424.753	392.651	719.268	462.322	418.591		763.723	441.97	355.068	509.778	439.595	380.921
IPI:IPI00187275.2	Cdv3	Isoform 2 of Protein CDV3	51	RPGDGGSLGSGAR	24.78	1	81.1851	103.232	114.133	151.344	92.1746	91.5461		81.1851	107.417	103.209	107.264	87.6434	83.3077
IPI:IPI00466664.2	Cdyl	Isoform 1 of Chromodomain Y-like protein	124	ARASRASPSNARK	26.53	1	11.9286	19.7024	13.8978	12.74	29.0515	26.3489		11.9286	20.501	12.5676	9.02942	27.6234	23.9777
IPI:IPI00466664.2	Cdyl	Isoform 1 of Chromodomain Y-like protein	83	RWKGYDSEDDTWE	22.13	2	94.1835	62.2538	94.2468	101.108	89.0194	83.0803		94.1835	64.7773	85.226	71.6602	84.6433	75.6037
IPI:IPI00114808.3	Cenpc1	Centromere protein C 1	699	LVLPSNSPNVRRS	40.34	3	196.32	103.91	195.926	157.859	203.54	151.761		196.32	108.122	177.173	111.882	193.535	138.103
IPI:IPI00114808.3	Cenpc1	Centromere protein C 1	663	MPGSSNSEMGDEQ	25.78	1	18.4882	26.8407	36.8881	49.5719	48.6863	50.0621		18.4882	27.9287	33.3574	35.1339	46.2929	45.5569
IPI:IPI00667973.3	Cep170	Isoform 1 of Centrosomal protein of 170 kDa	358	DSKSIKSDVPVYL	93.42	1	524.689	44.6381	108.809	97.4851	94.2904	71.4459		524.689	46.4475	98.3943	69.0922	89.6552	65.0163
IPI:IPI00667973.3	Cep170	Isoform 1 of Centrosomal protein of 170 kDa	355	TEEDSKSIKSDVP	87.44	1	524.689	44.6381	108.809	97.4851	94.2904	71.4459		524.689	46.4475	98.3943	69.0922	89.6552	65.0163
IPI:IPI00667973.3	Cep170	Isoform 1 of Centrosomal protein of 170 kDa	1102	ARLGEASDSELAD	51.64	4	702.857	426.651	562.734	601.413	484.415	528.537		702.857	443.945	508.872	426.249	460.602	480.973
IPI:IPI00667973.3	Cep170	Isoform 1 of Centrosomal protein of 170 kDa	378	HDDGTQSDSENAG	50.72	4	280.245	162.379	149.417	167.568	135.224	127.825		280.245	168.961	135.116	118.763	128.577	116.322
IPI:IPI00667973.3	Cep170	Isoform 1 of Centrosomal protein of 170 kDa	443	KLLKQKSEEPSVS	45.55	1	90.871	143.301	131.138	227.683	142.53	257.561		90.871	149.11	118.586	161.369	135.523	234.383
IPI:IPI00667973.3	Cep170	Isoform 1 of Centrosomal protein of 170 kDa	1155	GSLSARSDSEATI	33.68	6	194.922	358.931	368.38	492.907	397.331	422.885		194.922	373.481	333.12	349.346	377.799	384.829
IPI:IPI00667973.3	Cep170	Isoform 1 of Centrosomal protein of 170 kDa	1529	PVNNHSSPSQTPA	26.53	1	36.4076	37.3629	49.7505	47.9521	40.6495	34.0464		36.4076	38.8774	44.9886	33.9859	38.6512	30.9825
IPI:IPI00667973.3	Cep170	Isoform 1 of Centrosomal protein of 170 kDa	1231	TDYASTSEDEFGS	24.75	5	228.366	241.363	283.79	345.695	262.808	286.486		228.366	251.147	256.627	245.01	249.888	260.705
IPI:IPI00667973.3	Cep170	Isoform 1 of Centrosomal protein of 170 kDa	1230	PTDYASTSEDEFG	14.23	1	13.5128	14.2709	16.387	19.979	13.0764	18.3515		13.5128	14.8494	14.8185	14.16	12.4336	16.7
IPI:IPI00667973.3	Cep170	Isoform 1 of Centrosomal protein of 170 kDa	1229	FPTDYASTSEDEF	13.27	3	169.554	176.23	208.75	252.227	203.489	210.293		169.554	183.374	188.769	178.765	193.486	191.369
IPI:IPI00667973.3	Cep170	Isoform 1 of Centrosomal protein of 170 kDa	494	DNDDDQSDKGTYT	10.66	1	31.1472	24.2999	34.3576	38.7713	28.0929	27.1008		31.1472	25.2849	31.0691	27.479	26.7119	24.6619
IPI:IPI00667973.3	Cep170	Isoform 1 of Centrosomal protein of 170 kDa	1048	GRTPLTSADEHNI	8.08	1	39.0889	42.5088	45.7533	66.3855	44.0012	47.9848		39.0889	44.2319	41.374	47.0505	41.8382	43.6665
IPI:IPI00667973.3	Cep170	Isoform 1 of Centrosomal protein of 170 kDa	1376	PLVHSKTPEGNNG	2.28	1	26.9841	23.4394	35.1537	33.9203	27.0729	25.8697		26.9841	24.3895	31.789	24.0409	25.742	23.5416
IPI:IPI00667973.3	Cep170	Isoform 1 of Centrosomal protein of 170 kDa	1152	TRLGSLSARSDSE	0	1	32.5602	83.3083	81.6245	141.328	84.4525	110.778		32.5602	86.6852	73.8118	100.166	80.3009	100.809
IPI:IPI00667973.3	Cep170	Isoform 1 of Centrosomal protein of 170 kDa	829	SLVRQGSFTIDKP	0	1	108.132	128.185	141.694	175.674	165.052	174.88		108.132	133.381	128.132	124.508	156.938	159.142
IPI:IPI00606583.5	Cep250	Centrosome-associated protein CEP250	2302	RETMTSSPTQQDG	12.2	1	40.6448	26.3173	43.8444	40.7884	49.7849	41.0408		40.6448	27.3841	39.6478	28.9086	47.3375	37.3474
IPI:IPI00668613.2	Cep350	similar to centrosome-associated protein 350 isoform 5	2447	RLLELRSPTELMK	20.17	1	64.9833	70.1813	114.44	104.711	108.418	106.497		64.9833	73.0261	103.486	74.2135	103.088	96.9131
IPI:IPI00668613.2	Cep350	similar to centrosome-associated protein 350 isoform 5	2194	IEHLQASSPDLSS	0	1	59.5011	48.018	66.2174	72.9228	58.5564	58.6883		59.5011	49.9644	59.8794	51.6837	55.6778	53.4068
IPI:IPI00108566.3	Cep57	Isoform 2 of Centrosomal protein of 57 kDa	26	NSDLRRSPNKPTF	34.36	1	186.372	124.477	230.562	211.698	189.1	173.755		186.372	129.523	208.494	150.04	179.804	158.118
IPI:IPI00112122.2	Cep97	Isoform 1 of Centrosomal protein of 97 kDa	805	ERFDASSDSETHR	7.48	1	54.5457	50.9333	65.4078	74.6131	42.675	49.7809		54.5457	52.9979	59.1473	52.8817	40.5771	45.301
IPI:IPI00221863.1	Cggbp1	CGG triplet repeat-binding protein 1	94	ASLQCNSPAQTEK	58.55	1	116.623	93.8917	136.678	139.81	128.193	119.394		116.623	97.6976	123.596	99.0898	121.891	108.649
IPI:IPI00460453.9	Cgnl1	Cgnl1 protein	284	PFRRQDSAGPILD	1000	2	89.8709	102.454	99.016	136.788	88.6326	84.4707		89.8709	106.606	89.5387	96.9477	84.2755	76.869
IPI:IPI00460453.9	Cgnl1	Cgnl1 protein	602	SNQAPNSPSEGNS	39.8	2	142.657	165.284	169.786	215.836	160.888	141.618		142.657	171.984	153.534	152.973	152.979	128.874
IPI:IPI00460453.9	Cgnl1	Cgnl1 protein	298	ARSRRSSSSSTTP	11.72	1	129.047	128.306	143.913	168.345	142.914	125.017		129.047	133.507	130.138	119.314	135.889	113.766
IPI:IPI00133839.1	Chaf1a	Chromatin assembly factor 1 subunit A	293	EHRGGRSSPSTPA	11.43	4	155.538	84.6919	139.255	109.818	124.164	102.305		155.538	88.1249	125.926	77.8332	118.06	93.0981
IPI:IPI00133839.1	Chaf1a	Chromatin assembly factor 1 subunit A	296	GGRSSPSTPACRV	7.38	2	80.0805	49.8075	80.8163	64.767	71.3108	60.7439		80.0805	51.8264	73.081	45.9033	67.8052	55.2774
IPI:IPI00284925.3	Chchd2	Coiled-coil-helix-coiled-coil-helix domain-containing protein 2, mitochondrial	45	APSAVGSPAAAPR	13.99	1	60.0156	53.2919	69.3421	85.1234	50.7582	51.2826		60.0156	55.4521	62.705	60.3309	48.263	46.6676
IPI:IPI00107999.1	Chd1	Chromodomain-helicase-DNA-binding protein 1	214	KKRQIDSSEDEDD	66.23	3	279.349	277.421	378.415	451.103	300.322	314.366		279.349	288.666	342.195	319.717	285.559	286.076
IPI:IPI00107999.1	Chd1	Chromodomain-helicase-DNA-binding protein 1	215	KRQIDSSEDEDDE	61.11	3	279.349	277.421	378.415	451.103	300.322	314.366		279.349	288.666	342.195	319.717	285.559	286.076
IPI:IPI00107999.1	Chd1	Chromodomain-helicase-DNA-binding protein 1	1678	ASSGPRSPLDQRS	30.93	2	94.9662	134.073	156.949	189.655	125.552	122.793		94.9662	139.508	141.926	134.417	119.38	111.742
IPI:IPI00107999.1	Chd1	Chromodomain-helicase-DNA-binding protein 1	1098	RYSGSDSDSISER	30.7	1	62.2081	57.4891	76.8873	91.0714	66.8656	61.7764		62.2081	59.8194	69.528	64.5465	63.5786	56.217
IPI:IPI00107999.1	Chd1	Chromodomain-helicase-DNA-binding protein 1	1096	SRRYSGSDSDSIS	27.69	1	62.2081	57.4891	76.8873	91.0714	66.8656	61.7764		62.2081	59.8194	69.528	64.5465	63.5786	56.217
IPI:IPI00107999.1	Chd1	Chromodomain-helicase-DNA-binding protein 1	1541	TNHDDSSRDSYSS	22.17	1	98.2167	72.5876	101.907	110.911	92.6024	81.1313		98.2167	75.5299	92.153	78.6077	88.0502	73.8301
IPI:IPI00107999.1	Chd1	Chromodomain-helicase-DNA-binding protein 1	1540	NTNHDDSSRDSYS	18.58	1	98.2167	72.5876	101.907	110.911	92.6024	81.1313		98.2167	75.5299	92.153	78.6077	88.0502	73.8301
IPI:IPI00107999.1	Chd1	Chromodomain-helicase-DNA-binding protein 1	1674	DHRAASSGPRSPL	11.01	1	121.382	87.8932	110.154	131.653	55.1159	79.368		121.382	91.456	99.6106	93.3085	52.4065	72.2255
IPI:IPI00107999.1	Chd1	Chromodomain-helicase-DNA-binding protein 1	1684	SPLDQRSPYGSRS	10.36	1	38.3133	77.0283	83.5288	112.053	67.8034	71.4062		38.3133	80.1506	75.5338	79.4171	64.4703	64.9802
IPI:IPI00107999.1	Chd1	Chromodomain-helicase-DNA-binding protein 1	1544	DDSSRDSYSSDRH	10.33	1	98.2167	72.5876	101.907	110.911	92.6024	81.1313		98.2167	75.5299	92.153	78.6077	88.0502	73.8301
IPI:IPI00107999.1	Chd1	Chromodomain-helicase-DNA-binding protein 1	1094	SRSRRYSGSDSDS	9.34	1	62.2081	57.4891	76.8873	91.0714	66.8656	61.7764		62.2081	59.8194	69.528	64.5465	63.5786	56.217
IPI:IPI00551435.4	Chd3	chromodomain helicase DNA binding protein 3	1653	AEVDSPSPAPSLG	1000	4	339.814	293.966	405.021	423.833	371.443	328.249		339.814	305.882	366.255	300.39	353.183	298.709
IPI:IPI00551435.4	Chd3	chromodomain helicase DNA binding protein 3	1657	SPSPAPSLGERLE	1000	3	312.963	250.511	363.192	364.782	321.932	286.211		312.963	260.665	328.429	258.538	306.106	260.454
IPI:IPI00551435.4	Chd3	chromodomain helicase DNA binding protein 3	1651	MEAEVDSPSPAPS	1000	5	339.771	266.124	424.641	414.388	382.469	335.773		339.771	276.912	383.996	293.696	363.668	305.556
IPI:IPI00551435.4	Chd3	chromodomain helicase DNA binding protein 3	1609	CTSKPATPAPSEK	55.58	1	95.0922	36.6538	57.8853	57.0073	59.2225	49.8592		95.0922	38.1396	52.3448	40.4037	56.3112	45.3723
IPI:IPI00551435.4	Chd3	chromodomain helicase DNA binding protein 3	649	PPLDYGSGEDDGK	32.07	2	238.306	178.853	254.595	265.365	297.687	253.733		238.306	186.103	230.226	188.077	283.053	230.899
IPI:IPI00551435.4	Chd3	chromodomain helicase DNA binding protein 3	68	DRHSPPSCHLFPP	30.14	3	105.026	83.8268	102.986	105.369	74.0308	79.3907		105.026	87.2247	93.1285	74.6797	70.3915	72.2462
IPI:IPI00551435.4	Chd3	chromodomain helicase DNA binding protein 3	140	DEYREKSESGGSE	24.44	2	130.534	81.1943	111.894	107.342	98.6993	84.6299		130.534	84.4855	101.184	76.0779	93.8474	77.0139
IPI:IPI00551435.4	Chd3	chromodomain helicase DNA binding protein 3	1601	EASTTNSPCTSKP	24.12	2	157.469	122.493	168.658	175.449	168.291	144.966		157.469	127.458	152.515	124.349	160.018	131.92
IPI:IPI00551435.4	Chd3	chromodomain helicase DNA binding protein 3	145	KSESGGSEYGTGP	20.11	2	130.534	81.1943	111.894	107.342	98.6993	84.6299		130.534	84.4855	101.184	76.0779	93.8474	77.0139
IPI:IPI00551435.4	Chd3	chromodomain helicase DNA binding protein 3	764	QGDGPPSSPTNDP	15.87	3	72.4617	100.145	148.491	192.719	160.77	163.149		72.4617	104.204	134.278	136.589	152.867	148.467
IPI:IPI00551435.4	Chd3	chromodomain helicase DNA binding protein 3	1613	PATPAPSEKGDGV	15.38	1	62.3771	85.8394	110.773	118.442	109.068	95.1068		62.3771	89.3189	100.17	83.9453	103.706	86.5479
IPI:IPI00551435.4	Chd3	chromodomain helicase DNA binding protein 3	1419	SEYSVGSEEEDED	15.32	1	34.8328	31.8354	46.0007	42.4141	39.3581	31.047		34.8328	33.1258	41.5977	30.0608	37.4233	28.253
IPI:IPI00551435.4	Chd3	chromodomain helicase DNA binding protein 3	1416	DNQSEYSVGSEEE	13.27	1	34.8328	31.8354	46.0007	42.4141	39.3581	31.047		34.8328	33.1258	41.5977	30.0608	37.4233	28.253
IPI:IPI00551435.4	Chd3	chromodomain helicase DNA binding protein 3	1597	PTTPEASTTNSPC	10.3	1	95.0922	36.6538	57.8853	57.0073	59.2225	49.8592		95.0922	38.1396	52.3448	40.4037	56.3112	45.3723
IPI:IPI00551435.4	Chd3	chromodomain helicase DNA binding protein 3	1574	ELMPDPSAESKRS	7.27	1	150.613	85.5765	148.568	126.74	139.967	105.482		150.613	89.0453	134.348	89.8265	133.086	95.9894
IPI:IPI00396802.1	Chd4	Chromodomain-helicase-DNA-binding protein 4	421	EAKEDNSEGEEIL	1000	3	133.731	155.522	162.914	170.208	196.07	200.72		133.731	161.826	147.321	120.634	186.431	182.657
IPI:IPI00396802.1	Chd4	Chromodomain-helicase-DNA-binding protein 4	1530	SQPGSPSPKTPTP	62.24	3	369.485	235.153	321.057	335.627	287.147	254.568		369.485	244.685	290.327	237.874	273.031	231.659
IPI:IPI00396802.1	Chd4	Chromodomain-helicase-DNA-binding protein 4	1528	KMSQPGSPSPKTP	54.64	9	998.02	711.471	987.196	1014.47	854.397	799.668		998.02	740.31	892.706	718.999	812.395	727.704
IPI:IPI00396802.1	Chd4	Chromodomain-helicase-DNA-binding protein 4	524	ADPNTPSPKPLEG	35.16	2	185.281	158.527	233.256	220.082	273.682	242.925		185.281	164.953	210.93	155.982	260.229	221.063
IPI:IPI00396802.1	Chd4	Chromodomain-helicase-DNA-binding protein 4	522	PDADPNTPSPKPL	24.64	1	152.77	127.706	196.322	182.768	231.608	206.606		152.77	132.883	177.531	129.536	220.222	188.013
IPI:IPI00396802.1	Chd4	Chromodomain-helicase-DNA-binding protein 4	508	KWGQPPSPTPVPR	13.64	2	185.281	158.527	233.256	220.082	273.682	242.925		185.281	164.953	210.93	155.982	260.229	221.063
IPI:IPI00457724.1	Chd6	chromodomain helicase DNA binding protein 6	2710	KDSNEDTNxxxxx	22.01	1	130.382	113.344	167.303	172.36	162.102	143.978		130.382	117.938	151.29	122.159	154.133	131.021
IPI:IPI00407590.6	Chd8	Protein	1162	EFSDLESEDDERP	57.89	1	55.2104	51.2782	77.8988	79.0453	45.0867	66.0559		55.2104	53.3568	70.4427	56.023	42.8703	60.1114
IPI:IPI00407590.6	Chd8	Protein	1158	DDLVEFSDLESED	34.56	1	55.2104	51.2782	77.8988	79.0453	45.0867	66.0559		55.2104	53.3568	70.4427	56.023	42.8703	60.1114
IPI:IPI00407590.6	Chd8	Protein	300	EVMPAQSPREDEE	31.09	6	280.781	307.84	401.332	440.14	340.93	355.221		280.781	320.318	362.919	311.948	324.171	323.254
IPI:IPI00407590.6	Chd8	Protein	291	NTSSDNSDVEVMP	22.01	4	172.296	200.808	252.88	287.858	207.262	222.193		172.296	208.947	228.676	204.018	197.073	202.198
IPI:IPI00407590.6	Chd8	Protein	288	RKRNTSSDNSDVE	18.29	4	190.085	222.157	283.117	323.079	232.873	247.316		190.085	231.162	256.019	228.981	221.425	225.06
IPI:IPI00407590.6	Chd8	Protein	1776	ARSRLTSQDYEVR	11.51	1	58.9354	46.8971	58.7767	97.4233	49.8259	59.3426		58.9354	48.7981	53.1509	69.0484	47.3765	54.0022
IPI:IPI00407590.6	Chd8	Protein	308	REDEESSIQKRRS	0	1	54.8702	56.4712	78.9366	97.6684	73.4089	73.0963		54.8702	58.7603	71.3812	69.2221	69.8002	66.5182
IPI:IPI00229650.5	Chd9	Isoform 2 of Chromodomain-helicase-DNA-binding protein 9	530	KANRIISEAIARA	1000	1	140.447	153.419	144.389	228.531	157.239	198.409		140.447	159.638	130.569	161.97	149.509	180.554
IPI:IPI00229650.5	Chd9	Isoform 2 of Chromodomain-helicase-DNA-binding protein 9	610	HKRRNESSDELSD	1000	2	164.112	148.998	183.796	224.516	140.307	139.263		164.112	155.037	166.203	159.125	133.41	126.731
IPI:IPI00229650.5	Chd9	Isoform 2 of Chromodomain-helicase-DNA-binding protein 9	611	KRRNESSDELSDA	1000	2	164.112	148.998	183.796	224.516	140.307	139.263		164.112	155.037	166.203	159.125	133.41	126.731
IPI:IPI00229650.5	Chd9	Isoform 2 of Chromodomain-helicase-DNA-binding protein 9	615	ESSDELSDAEQRS	1000	2	164.112	148.998	183.796	224.516	140.307	139.263		164.112	155.037	166.203	159.125	133.41	126.731
IPI:IPI00229650.5	Chd9	Isoform 2 of Chromodomain-helicase-DNA-binding protein 9	2734	ERTESQSPENGGE	33.7	1	37.0988	33.2136	41.5202	57.2872	30.251	31.4834		37.0988	34.5599	37.5461	40.6021	28.7639	28.6501
IPI:IPI00229604.3	Cherp	Isoform 1 of Calcium homeostasis endoplasmic reticulum protein	750	GPSRSRSRSKSRG	51.81	1	5.81786	18.0278	8.79608	8.32969	24.4759	24.5124		5.81786	18.7586	7.95416	5.90363	23.2727	22.3065
IPI:IPI00229604.3	Cherp	Isoform 1 of Calcium homeostasis endoplasmic reticulum protein	748	NSGPSRSRSRSKS	35.28	1	5.81786	18.0278	8.79608	8.32969	24.4759	24.5124		5.81786	18.7586	7.95416	5.90363	23.2727	22.3065
IPI:IPI00229604.3	Cherp	Isoform 1 of Calcium homeostasis endoplasmic reticulum protein	828	SRSRSPTPPSAAG	13.18	3	136.057	101.246	134.383	144.454	159.546	158.7		136.057	105.349	121.521	102.381	151.703	144.418
IPI:IPI00229604.3	Cherp	Isoform 1 of Calcium homeostasis endoplasmic reticulum protein	746	KRNSGPSRSRSRS	11.56	1	5.81786	18.0278	8.79608	8.32969	24.4759	24.5124		5.81786	18.7586	7.95416	5.90363	23.2727	22.3065
IPI:IPI00229604.3	Cherp	Isoform 1 of Calcium homeostasis endoplasmic reticulum protein	826	RRSRSRSPTPPSA	11.53	3	136.057	101.246	134.383	144.454	159.546	158.7		136.057	105.349	121.521	102.381	151.703	144.418
IPI:IPI00229604.3	Cherp	Isoform 1 of Calcium homeostasis endoplasmic reticulum protein	831	RSPTPPSAAGLGS	11.24	1	44.1697	47.5048	58.4908	72.47	57.4291	64.4326		44.1697	49.4304	52.8923	51.3628	54.606	58.6342
IPI:IPI00229604.3	Cherp	Isoform 1 of Calcium homeostasis endoplasmic reticulum protein	704	AVEAFYSPPSHDR	3.04	1	8.33779	6.1864	9.31081	11.4083	7.12159	7.22398		8.33779	6.43717	8.41963	8.08559	6.7715	6.57388
IPI:IPI00123267.1	Chrac1	Chromatin accessibility complex protein 1	122	DNEDDGSDLGEAL	1000	5	398.976	396.061	537.759	623.34	524.311	482.63		398.976	412.116	486.288	441.79	498.537	439.197
IPI:IPI00653910.2	Cic	Isoform 4 of Protein capicua homolog	1338	RSQRAASEDMTSD	60.39	5	279.659	225.116	297.493	316.349	273.793	253.219		279.659	234.241	269.018	224.211	260.333	230.432
IPI:IPI00653910.2	Cic	Isoform 4 of Protein capicua homolog	2192	SRGEPPTPPSPAP	55.37	2	62.5899	55.536	85.8321	97.3392	61.3899	64.2216		62.5899	57.7872	77.6167	68.9888	58.372	58.4422
IPI:IPI00653910.2	Cic	Isoform 4 of Protein capicua homolog	440	RPSEQPSPCQEGS	41.87	1	44.7716	52.3761	51.3601	69.3729	53.1979	59.4524		44.7716	54.4992	46.4442	49.1678	50.5828	54.1021
IPI:IPI00653910.2	Cic	Isoform 4 of Protein capicua homolog	2195	EPPTPPSPAPATG	40.65	3	148.407	135.797	175.631	209.765	143.348	152.789		148.407	141.301	158.82	148.67	136.302	139.039
IPI:IPI00653910.2	Cic	Isoform 4 of Protein capicua homolog	2304	NSTDLDSAPEDPT	36.27	3	176.541	141.718	164.869	202.036	165.249	162.489		176.541	147.463	149.089	143.192	157.125	147.866
IPI:IPI00653910.2	Cic	Isoform 4 of Protein capicua homolog	2284	LQSLATSPRAILG	33.68	4	405.881	396.758	520.144	598.506	485.381	486.489		405.881	412.84	470.358	424.189	461.521	442.709
IPI:IPI00653910.2	Cic	Isoform 4 of Protein capicua homolog	2275	PEEVLPSPTLQSL	26.42	4	405.881	396.758	520.144	598.506	485.381	486.489		405.881	412.84	470.358	424.189	461.521	442.709
IPI:IPI00653910.2	Cic	Isoform 4 of Protein capicua homolog	1080	GKRRTQSLSALPK	21.75	4	375.63	377.162	444.322	613.239	454.694	488.02		375.63	392.45	401.794	434.631	432.342	444.102
IPI:IPI00653910.2	Cic	Isoform 4 of Protein capicua homolog	2299	RKKRKNSTDLDSA	21.3	3	176.541	141.718	164.869	202.036	165.249	162.489		176.541	147.463	149.089	143.192	157.125	147.866
IPI:IPI00653910.2	Cic	Isoform 4 of Protein capicua homolog	2148	PPTARSSPPPPLP	17.01	3	295.697	230.929	319.378	321.842	356.972	334.776		295.697	240.29	288.808	228.104	339.424	304.649
IPI:IPI00653910.2	Cic	Isoform 4 of Protein capicua homolog	1809	PKAQSVSPVQATP	16.64	1	104.467	96.1426	121.23	133.988	120.243	120.152		104.467	100.04	109.626	94.9635	114.332	109.339
IPI:IPI00653910.2	Cic	Isoform 4 of Protein capicua homolog	2310	SAPEDPTSPKRKM	11.56	3	176.541	141.718	164.869	202.036	165.249	162.489		176.541	147.463	149.089	143.192	157.125	147.866
IPI:IPI00653910.2	Cic	Isoform 4 of Protein capicua homolog	1343	ASEDMTSDEERMV	10.28	5	372.012	215.149	336.087	283.649	334.372	270.875		372.012	223.87	303.918	201.035	317.935	246.499
IPI:IPI00223047.2	Ckap4	Cytoskeleton-associated protein 4	26	DKGAHPSGGADDV	1000	3	244.856	307.837	279.755	471.564	264.447	231.825		244.856	320.315	252.978	334.219	251.447	210.962
IPI:IPI00223047.2	Ckap4	Cytoskeleton-associated protein 4	17	GGHGAASPSDKGA	37.25	1	41.2972	105.473	51.4587	75.8363	98.7135	90.4032		41.2972	109.748	46.5333	53.7487	93.8609	82.2676
IPI:IPI00223047.2	Ckap4	Cytoskeleton-associated protein 4	67	GGHRGRSSAATAN	0	2	96.1908	89.491	81.7831	118.468	79.129	80.0782		96.1908	93.1185	73.9552	83.9635	75.2391	72.8718
IPI:IPI00669522.4	Clasp1	Isoform 2 of CLIP-associating protein 1	1184	EKFSFRSQEDLNE	1000	1	122.057	65.5924	84.0542	99.2116	72.6556	63.0206		122.057	68.2512	76.0089	70.3158	69.0839	57.3492
IPI:IPI00880482.1	Clasp1	CLIP-associating protein 1 isoform 2	692	SQSQPGSRSSSPG	64.26	2	85.0469	65.5201	82.9806	102.017	75.8508	64.7545		85.0469	68.176	75.0381	72.3042	72.1221	58.9271
IPI:IPI00669522.4	Clasp1	Isoform 2 of CLIP-associating protein 1	1118	SNTGVGSPSNTIG	46.68	5	165.892	144.934	178.969	207.455	157.474	140.663		165.892	150.809	161.839	147.033	149.733	128.005
IPI:IPI00669522.4	Clasp1	Isoform 2 of CLIP-associating protein 1	646	IRTRRQSSGSTTN	39.56	7	263.983	339.519	305.484	475.021	283.028	356.355		263.983	353.282	276.245	336.669	269.115	324.286
IPI:IPI00669522.4	Clasp1	Isoform 2 of CLIP-associating protein 1	721	RSKIPRSQGCSRE	34.55	1	48.8959	74.4124	82.4538	86.9595	71.1772	68.3455		48.8959	77.4287	74.5617	61.6322	67.6782	62.1949
IPI:IPI00669522.4	Clasp1	Isoform 2 of CLIP-associating protein 1	246	NFDDEDSVDGNRP	32.44	1	114.154	72.5174	86.717	109.84	81.5708	86.8848		114.154	75.4569	78.4169	77.8487	77.5609	79.0658
IPI:IPI00669522.4	Clasp1	Isoform 2 of CLIP-associating protein 1	725	PRSQGCSRETSPN	26.79	2	64.2698	111.235	122.6	135.963	106.775	108.133		64.2698	115.743	110.865	96.3629	101.526	98.4015
IPI:IPI00669522.4	Clasp1	Isoform 2 of CLIP-associating protein 1	1211	RDGGAASPATEGR	25.95	2	69.0145	71.3854	82.4537	98.363	68.9296	62.8636		69.0145	74.279	74.5616	69.7144	65.5411	57.2064
IPI:IPI00669522.4	Clasp1	Isoform 2 of CLIP-associating protein 1	863	DASSVCSERSYGS	22.16	1	32.7494	20.9142	33.0188	32.3582	26.268	27.6586		32.7494	21.762	29.8584	22.9337	24.9767	25.1695
IPI:IPI00669522.4	Clasp1	Isoform 2 of CLIP-associating protein 1	850	EPYGMYSDDDANS	22.01	1	24.3134	21.8455	26.4525	28.7756	22.596	21.4214		24.3134	22.731	23.9206	20.3946	21.4852	19.4936
IPI:IPI00880482.1	Clasp1	CLIP-associating protein 1 isoform 2	688	AKVVSQSQPGSRS	21.3	2	76.6271	59.8256	72.3074	83.6459	72.8608	62.6793		76.6271	62.2506	65.3865	59.2837	69.2791	57.0387
IPI:IPI00669522.4	Clasp1	Isoform 2 of CLIP-associating protein 1	1120	TGVGSPSNTIGRT	18.87	1	84.5454	74.489	91.9495	108.652	79.6372	74.987		84.5454	77.5084	83.1485	77.0067	75.7223	68.2388
IPI:IPI00669522.4	Clasp1	Isoform 2 of CLIP-associating protein 1	728	QGCSRETSPNRIG	16.22	2	64.2698	111.235	122.6	135.963	106.775	108.133		64.2698	115.743	110.865	96.3629	101.526	98.4015
IPI:IPI00669522.4	Clasp1	Isoform 2 of CLIP-associating protein 1	856	SDDDANSDASSVC	16.06	1	24.3134	21.8455	26.4525	28.7756	22.596	21.4214		24.3134	22.731	23.9206	20.3946	21.4852	19.4936
IPI:IPI00669522.4	Clasp1	Isoform 2 of CLIP-associating protein 1	860	ANSDASSVCSERS	14.49	1	32.7494	20.9142	33.0188	32.3582	26.268	27.6586		32.7494	21.762	29.8584	22.9337	24.9767	25.1695
IPI:IPI00669522.4	Clasp1	Isoform 2 of CLIP-associating protein 1	572	PLSAKRSPTGSTA	11.56	1	23.7887	46.0321	49.2654	65.6943	45.8022	48.5734		23.7887	47.898	44.55	46.5606	43.5506	44.2022
IPI:IPI00669522.4	Clasp1	Isoform 2 of CLIP-associating protein 1	636	PPGSYASLGRIRT	11.21	3	118.945	220.808	261.874	354.737	222.093	280.723		118.945	229.758	236.809	251.418	211.175	255.46
IPI:IPI00669522.4	Clasp1	Isoform 2 of CLIP-associating protein 1	649	RRQSSGSTTNVAS	11.01	3	55.8797	70.2449	60.056	94.6329	52.7938	65.3233		55.8797	73.0923	54.3077	67.0707	50.1985	59.4447
IPI:IPI00669522.4	Clasp1	Isoform 2 of CLIP-associating protein 1	600	SLQRSRSDIDVNA	4.02	4	244.891	269.695	323.268	437.412	309.68	330.03		244.891	280.627	292.327	310.014	294.457	300.33
IPI:IPI00407863.6	Clasp2	CLIP-associating protein CLASP2 c	692	SQSQPGSRSGSPG	91.78	7	227.152	294.324	395.485	461.616	330.828	333.201		227.152	306.254	357.631	327.168	314.565	303.216
IPI:IPI00407863.6	Clasp2	CLIP-associating protein CLASP2 c	688	TKMVSQSQPGSRS	66.6	7	220.35	288.405	391.882	460.691	332.428	331.154		220.35	300.095	354.373	326.513	316.086	301.353
IPI:IPI00407863.6	Clasp2	CLIP-associating protein CLASP2 c	766	GCSREASRESSRD	48.05	1	154.509	56.1455	88.1682	93.4433	62.2461	56.5738		154.509	58.4214	79.7292	66.2276	59.1862	51.4826
IPI:IPI00407863.6	Clasp2	CLIP-associating protein CLASP2 c	770	EASRESSRDTSPV	46.24	3	261.247	109.636	159.745	174.035	108.582	97.7402		261.247	114.08	144.455	123.347	103.244	88.9443
IPI:IPI00407863.6	Clasp2	CLIP-associating protein CLASP2 c	769	REASRESSRDTSP	39.8	1	154.509	56.1455	88.1682	93.4433	62.2461	56.5738		154.509	58.4214	79.7292	66.2276	59.1862	51.4826
IPI:IPI00407863.6	Clasp2	CLIP-associating protein CLASP2 c	603	SLQRSRSDIDVNA	22.84	4	279.024	256.495	370.847	386.536	314.495	287.765		279.024	266.892	335.352	273.956	299.035	261.868
IPI:IPI00407863.6	Clasp2	CLIP-associating protein CLASP2 c	686	SRTKMVSQSQPGS	18.87	1	42.2518	28.9093	41.6571	41.1508	33.0599	28.2521		42.2518	30.0811	37.6699	29.1655	31.4347	25.7096
IPI:IPI00407863.6	Clasp2	CLIP-associating protein CLASP2 c	773	RESSRDTSPVRSF	11.51	3	261.247	109.636	159.745	174.035	108.582	97.7402		261.247	114.08	144.455	123.347	103.244	88.9443
IPI:IPI00407863.6	Clasp2	CLIP-associating protein CLASP2 c	696	PGSRSGSPGRVLT	0	1	5.7005	129.735	169.906	215.908	136.315	165.688		5.7005	134.994	153.643	153.024	129.614	150.777
IPI:IPI00407863.6	Clasp2	CLIP-associating protein CLASP2 c	1232	HSMPLHSSPRSRD	0	1	26.7075	29.5654	39.7068	45.8705	22.9932	27.0522		26.7075	30.7638	35.9063	32.5105	21.8629	24.6177
IPI:IPI00280015.4	Clcc1	Chloride channel CLIC-like protein 1	58	KEVSPDSSEAEEL	10.33	2	119.584	125.626	132.986	200.756	138.449	125.358		119.584	130.719	120.257	142.285	131.643	114.077
IPI:IPI00461724.4	Clec16a	Isoform 3 of Protein CLEC16A	404	EDEERGSAEDAQE	1000	3	216.469	188.942	409.357	560.529	260.351	269.059		216.469	196.601	370.175	397.273	247.553	244.846
IPI:IPI00408543.5	Clip2	Isoform 2 of CAP-Gly domain-containing linker protein 2	889	LEANRHSPGPERD	1000	4	118.217	108.58	155.054	157.08	134.749	132.376		118.217	112.981	140.213	111.33	128.125	120.463
IPI:IPI00408543.5	Clip2	Isoform 2 of CAP-Gly domain-containing linker protein 2	43	SGSKEGSPLHKQA	1000	1	121.179	83.4931	132.607	133.687	142.923	115.115		121.179	86.8775	119.915	94.7501	135.897	104.756
IPI:IPI00408543.5	Clip2	Isoform 2 of CAP-Gly domain-containing linker protein 2	208	ESGSNLSDSGSVK	33.7	1	254.965	221.463	269.441	291.182	316.812	276.922		254.965	230.44	243.651	206.374	301.238	252.001
IPI:IPI00408543.5	Clip2	Isoform 2 of CAP-Gly domain-containing linker protein 2	205	TGNESGSNLSDSG	13.18	1	254.965	221.463	269.441	291.182	316.812	276.922		254.965	230.44	243.651	206.374	301.238	252.001
IPI:IPI00408543.5	Clip2	Isoform 2 of CAP-Gly domain-containing linker protein 2	203	VKTGNESGSNLSD	11.56	1	254.965	221.463	269.441	291.182	316.812	276.922		254.965	230.44	243.651	206.374	301.238	252.001
IPI:IPI00408543.5	Clip2	Isoform 2 of CAP-Gly domain-containing linker protein 2	18	RGGKHSSPVGRPS	0	1	42.8752	52.5583	76.9707	89.3877	49.2762	48.7733		42.8752	54.6888	69.6034	63.3532	46.8538	44.3841
IPI:IPI00130951.1	Clk2	Dual specificity protein kinase CLK2	141	SSRRAKSVEDDAE	57.19	1	104.147	93.7833	120.187	140.734	117.412	115.317		104.147	97.5848	108.683	99.7447	111.64	104.939
IPI:IPI00314963.2	Clk3	Dual specificity protein kinase CLK3	224	YRCEERSPSFGED	70.63	5	204.972	217.252	279.036	303.681	249.942	256.771		204.972	226.059	252.328	215.233	237.656	233.664
IPI:IPI00314963.2	Clk3	Dual specificity protein kinase CLK3	226	CEERSPSFGEDCY	52.4	5	204.972	217.252	279.036	303.681	249.942	256.771		204.972	226.059	252.328	215.233	237.656	233.664
IPI:IPI00314963.2	Clk3	Dual specificity protein kinase CLK3	157	HCKRYRSPEPDPY	16.18	1	57.4755	54.8704	72.2377	85.0832	67.0068	70.7699		57.4755	57.0946	65.3235	60.3024	63.7128	64.4012
IPI:IPI00314963.2	Clk3	Dual specificity protein kinase CLK3	234	GEDCYGSSRSRHR	0	1	74.3824	61.9267	67.9065	80.8812	67.3377	61.8858		74.3824	64.4369	61.4068	57.3242	64.0275	56.3166
IPI:IPI00130955.1	Clk4	Isoform 1 of Dual specificity protein kinase CLK4	138	RRKRSRSIEDDEE	101.36	1	57.7885	60.3641	68.4568	76.9577	54.9315	53.9302		57.7885	62.811	61.9045	54.5435	52.2311	49.0769
IPI:IPI00331157.3	Cln3	Battenin	14	WRRLEDSEREETD	35.03	2	64.6973	54.4153	81.3331	101.263	112.547	93.9765		64.6973	56.621	73.5483	71.7695	107.015	85.5194
IPI:IPI00277399.4	Cluap1	Clusterin-associated protein 1	409	PEPLDESDNDFxx	1000	4	530.155	449.639	586.7	672.229	492.138	499.868		530.155	467.865	530.544	476.439	467.945	454.884
IPI:IPI00124493.1	Cno	Protein cappuccino	177	RLLHTISVPALFR	26.42	1	46.2301	51.5841	53.0963	68.0656	62.7947	79.4899		46.2301	53.6751	48.0142	48.2412	59.7078	72.3364
IPI:IPI00132821.2	Cnot2	CCR4-NOT transcription complex, subunit 2 isoform b	124	SSSGLGSPNRSSP	42.81	6	441.577	364.995	493.148	490.279	495.738	426.016		441.577	379.79	445.946	347.483	471.368	387.678
IPI:IPI00132821.2	Cnot2	CCR4-NOT transcription complex, subunit 2 isoform b	52	RGMSNNTPQLNRS	31.87	1	52.5045	35.9862	54.9549	47.3431	41.6871	33.1963		52.5045	37.4449	49.6949	33.5542	39.6378	30.2089
IPI:IPI00132821.2	Cnot2	CCR4-NOT transcription complex, subunit 2 isoform b	128	LGSPNRSSPSIIC	13.27	4	234.561	193.514	270.464	282.393	276.661	245.575		234.561	201.358	244.576	200.145	263.061	223.475
IPI:IPI00132821.2	Cnot2	CCR4-NOT transcription complex, subunit 2 isoform b	120	TNSMSSSGLGSPN	0	2	100.411	117.403	160.416	193.06	182.711	175.166		100.411	122.162	145.061	136.83	173.729	159.403
IPI:IPI00169667.1	Cnot3	CCR4-NOT transcription complex subunit 3	299	DSEVSQSPAKNGS	59.3	1	69.1226	46.1521	71.6313	69.1786	50.65	43.1281		69.1226	48.0229	64.7751	49.0301	48.1601	39.2469
IPI:IPI00330247.4	Cobl	Isoform 1 of Protein cordon-bleu	1128	NCEPPHSPKESTL	86.69	1	131.238	93.4334	108.765	126.086	95.0775	92.8706		131.238	97.2207	98.3545	89.3629	90.4036	84.513
IPI:IPI00330247.4	Cobl	Isoform 1 of Protein cordon-bleu	272	GLSGADSDEDPAK	70.6	1	89.3324	96.4679	92.7026	140.949	59.7573	72.7067		89.3324	100.378	83.8296	99.897	56.8197	66.1637
IPI:IPI00330247.4	Cobl	Isoform 1 of Protein cordon-bleu	294	CVTTPNSPSLHSR	10.36	1	89.0428	85.3697	92.2549	136.143	81.9767	90.7172		89.0428	88.8302	83.4247	96.4908	77.9468	82.5534
IPI:IPI00408265.3	Cobll1	Isoform 2 of Cordon-bleu protein-like 1	272	TASAPATPLVSKH	34.09	2	216.454	278.153	201.461	319.826	227.699	249.026		216.454	289.428	182.178	226.675	216.506	226.615
IPI:IPI00408265.3	Cobll1	Isoform 2 of Cordon-bleu protein-like 1	1182	FTLKRQSSLTFQS	11.53	1	41.0996	59.5787	48.867	68.0164	44.9965	53.0028		41.0996	61.9937	44.1897	48.2063	42.7845	48.233
IPI:IPI00408265.3	Cobll1	Isoform 2 of Cordon-bleu protein-like 1	268	KREQTASAPATPL	11.01	2	216.454	278.153	201.461	319.826	227.699	249.026		216.454	289.428	182.178	226.675	216.506	226.615
IPI:IPI00408265.3	Cobll1	Isoform 2 of Cordon-bleu protein-like 1	334	CVERSTSVDDTDK	0	1	113.45	204.472	124.432	281.394	144.258	226.278		113.45	212.76	112.522	199.437	137.166	205.915
IPI:IPI00350631.6	Cog3	component of oligomeric golgi complex 3	534	LRKSGSTDSLNPR	6.19	1	23.3467	29.0731	31.6467	34.5599	38.8148	37.7389		23.3467	30.2516	28.6176	24.4942	36.9067	34.3427
IPI:IPI00316343.2	Coil;Gm15698;2210409E12Rik	coilin	125	LMEDEETDQGYKS	44.73	1	112.125	79.3882	112.608	125.852	89.0207	86.9202		112.125	82.6062	101.83	89.1971	84.6445	79.0981
IPI:IPI00316343.2	Coil;Gm15698;2210409E12Rik	coilin	142	CKRQEDSGQNEKA	13.54	1	69.2933	60.4415	82.4027	104.457	73.8	71.5165		69.2933	62.8915	74.5155	74.0335	70.1721	65.0806
IPI:IPI00648306.3	Col16a1	Isoform 1 of Collagen alpha-1(XVI) chain	260	SRRDTQSNELIEI	8.06	1	131.037	170.511	191.404	267.231	108.563	150.188		131.037	177.423	173.084	189.399	103.226	136.672
IPI:IPI00329872.1	Col1a1	Isoform 1 of Collagen alpha-1(I) chain	980	QGPSGSSGERGPP	11.53	2	132.183	155.421	200.383	216.758	233.083	245.087		132.183	161.721	181.203	153.626	221.625	223.031
IPI:IPI00111167.1	Col4a3bp	Isoform 1 of Collagen type IV alpha-3-binding protein	373	FVQKPYSRSSSMS	20.35	1	138.049	138.339	162.109	208.911	164.818	170.991		138.049	143.947	146.593	148.065	156.716	155.603
IPI:IPI00111167.1	Col4a3bp	Isoform 1 of Collagen type IV alpha-3-binding protein	379	SRSSSMSSIDLVS	10.33	2	78.8907	78.5306	83.7905	115.382	71.8615	76.412		78.8907	81.7138	75.7705	81.7767	68.3289	69.5355
IPI:IPI00132076.1	Comt1	Isoform Membrane-bound of Catechol O-methyltransferase	261	YQGPGSSPVKSxx	38.66	6	558.41	510.917	612.052	678.306	633.641	618.118		558.41	531.627	553.469	480.746	602.492	562.492
IPI:IPI00229834.3	Copa	Coatomer subunit alpha	402	IPKDADSQNPDAP	1000	1	96.114	127.008	143.081	177.645	112.87	139.74		96.114	132.156	129.386	125.905	107.321	127.164
IPI:IPI00229834.3	Copa	Coatomer subunit alpha	173	LRKKNLSPGAVES	33.63	1	45.549	52.2955	51.2811	76.7167	48.7455	52.1907		45.549	54.4153	46.3727	54.3726	46.3492	47.4939
IPI:IPI00115097.1	Copb2	Coatomer subunit beta'	860	DGKPASSPVIMAS	9.73	2	189.703	228.676	299.187	373.091	246.293	233.854		189.703	237.946	270.55	264.427	234.186	212.809
IPI:IPI00131870.3	Cops3	COP9 signalosome complex subunit 3	423	NKPSSYSxxxxxx	13.24	3	333.409	201.84	420.937	345.259	434.714	359.835		333.409	210.021	380.647	244.701	413.344	327.453
IPI:IPI00135087.3	Cops5	COP9 signalosome complex subunit 5	284	AQLGRGSFMLGLE	151.01	1	7.09952	2.8099	6.39433	10.7443	5.58886	7.34646		7.09952	2.9238	5.7823	7.61498	5.31412	6.68534
IPI:IPI00169862.1	Coq9	Ubiquinone biosynthesis protein COQ9, mitochondrial	81	PRYTDQSGEEEED	17.99	2	121.885	122.658	138.665	256.552	101.284	91.3478		121.885	127.63	125.393	181.83	96.305	83.1272
IPI:IPI00132575.3	Cotl1	Coactosin-like protein	141	ANYDAQSExxxxx	48.32	5	293.109	276.274	317.091	383.951	458.245	431.713		293.109	287.473	286.741	272.124	435.718	392.862
IPI:IPI00130573.1	Cpd	Carboxypeptidase D	1365	HEFQDETDTEEET	86.09	1	111.457	56.4071	104.294	117.72	82.3878	49.1695		111.457	58.6936	94.3115	83.4336	78.3377	44.7446
IPI:IPI00130573.1	Cpd	Carboxypeptidase D	1367	FQDETDTEEETLY	25.72	1	111.457	56.4071	104.294	117.72	82.3878	49.1695		111.457	58.6936	94.3115	83.4336	78.3377	44.7446
IPI:IPI00454005.2	Cpeb4	Isoform 1 of Cytoplasmic polyadenylation element-binding protein 4	255	QRRSPASPHPPPF	65.25	1	41.138	32.618	36.4226	49.7882	32.098	30.0494		41.138	33.9402	32.9364	35.2872	30.5201	27.3452
IPI:IPI00454005.2	Cpeb4	Isoform 1 of Cytoplasmic polyadenylation element-binding protein 4	252	HQQQRRSPASPHP	61.56	1	41.138	32.618	36.4226	49.7882	32.098	30.0494		41.138	33.9402	32.9364	35.2872	30.5201	27.3452
IPI:IPI00224075.1	Cpne1	Copine-1	54	RVRNCSSPEFSKT	21.51	1	89.9086	94.8919	109.172	134.688	88.3661	102.691		89.9086	98.7383	98.7226	95.4596	84.0221	93.4496
IPI:IPI00314302.3	Cpsf2	Cleavage and polyadenylation specificity factor subunit 2	423	IDSSDESDVEEDV	130.6	3	306.948	307.302	396.855	439.916	289.25	362.657		306.948	319.759	358.87	311.788	275.031	330.021
IPI:IPI00314302.3	Cpsf2	Cleavage and polyadenylation specificity factor subunit 2	420	EADIDSSDESDVE	121.36	3	306.948	307.302	396.855	439.916	289.25	362.657		306.948	319.759	358.87	311.788	275.031	330.021
IPI:IPI00314302.3	Cpsf2	Cleavage and polyadenylation specificity factor subunit 2	419	KEADIDSSDESDV	115.29	3	306.948	307.302	396.855	439.916	289.25	362.657		306.948	319.759	358.87	311.788	275.031	330.021
IPI:IPI00225249.2	Cpsf7	Isoform 1 of Cleavage and polyadenylation specificity factor subunit 7	203	SADGRATPSENLV	23.64	3	153.665	159.486	215.417	234.619	212.272	190.429		153.665	165.951	194.798	166.285	201.836	173.292
IPI:IPI00138061.1	Cr1l	Isoform 1 of Complement regulatory protein Crry	477	TSPARNSLTQEVS	11.94	1	184.721	73.3042	90.1431	137.638	84.699	68.5976		184.721	76.2756	81.515	97.5504	80.5353	62.4244
IPI:IPI00230721.5	Crabp1	Cellular retinoic acid-binding protein 1	13	TWKMRSSENFDEL	0	2	211.591	315.873	182.077	252.495	216.577	433.881		211.591	328.677	164.649	178.955	205.93	394.835
IPI:IPI00463549.3	Crebbp	CREB binding protein	1004	MKTEVQTDDAEPE	29.82	1	85.0927	85.0205	128.286	134.77	144.243	131.599		85.0927	88.4668	116.007	95.5177	137.152	119.756
IPI:IPI00463549.3	Crebbp	CREB binding protein	1077	TASQSTSPSQPRK	28.93	3	227.239	161.605	246.873	255.972	248.305	217.333		227.239	168.155	223.243	181.419	236.099	197.775
IPI:IPI00463549.3	Crebbp	CREB binding protein	1768	SKSPQESRRLSIQ	22.13	1	41.1124	59.6049	75.0344	72.0289	88.4933	89.189		41.1124	62.021	67.8525	51.0502	84.1431	81.1627
IPI:IPI00463549.3	Crebbp	CREB binding protein	1764	GEPQSKSPQESRR	10.91	2	150.934	169.207	238.407	225.078	333.372	309.951		150.934	176.066	215.588	159.523	316.984	282.058
IPI:IPI00858058.1	Crk	V-crk sarcoma virus CT10 oncogene homolog (Avian), isoform CRA_c	194	EKYRPASASVSAL	24.15	1	41.8792	48.3848	43.112	63.7385	42.1971	47.3147		41.8792	50.3461	38.9855	45.1744	40.1227	43.0567
IPI:IPI00858058.1	Crk	V-crk sarcoma virus CT10 oncogene homolog (Avian), isoform CRA_c	43	VRDSSTSPGDYVL	0	1	53.747	28.1841	35.3849	45.7255	24.5042	21.5969		53.747	29.3265	31.998	32.4078	23.2996	19.6533
IPI:IPI00321774.2	Crkrs	Isoform 2 of Cell division cycle 2-related protein kinase 7	1079	EPVKNNSPAPPQP	1000	3	467.235	273.656	351.769	424.031	312.093	297.735		467.235	284.749	318.1	300.53	296.751	270.941
IPI:IPI00321774.2	Crkrs	Isoform 2 of Cell division cycle 2-related protein kinase 7	681	DPSPPDSPEPKAI	189.97	4	212.666	199.556	253.955	283.857	209.977	211.918		212.666	207.645	229.647	201.183	199.655	192.847
IPI:IPI00321774.2	Crkrs	Isoform 2 of Cell division cycle 2-related protein kinase 7	677	LPGGDPSPPDSPE	155.36	4	212.666	199.556	253.955	283.857	209.977	211.918		212.666	207.645	229.647	201.183	199.655	192.847
IPI:IPI00321774.2	Crkrs	Isoform 2 of Cell division cycle 2-related protein kinase 7	688	PEPKAITPPQQPY	81.3	1	62.1875	56.2447	68.512	72.407	58.0191	53.1419		62.1875	58.5246	61.9544	51.3182	55.167	48.3595
IPI:IPI00321774.2	Crkrs	Isoform 2 of Cell division cycle 2-related protein kinase 7	300	YSRRQRSVSPYSR	71.24	2	92.5817	73.7645	92.9328	100.692	69.3922	67.6212		92.5817	76.7545	84.0377	71.365	65.981	61.5358
IPI:IPI00321774.2	Crkrs	Isoform 2 of Cell division cycle 2-related protein kinase 7	384	SRHSSISPVRLPL	25.88	2	129.153	129.614	170.336	194.938	131.657	152.849		129.153	134.868	154.032	138.162	125.185	139.094
IPI:IPI00321774.2	Crkrs	Isoform 2 of Cell division cycle 2-related protein kinase 7	302	RRQRSVSPYSRRR	24.84	3	108.51	91.5961	115.649	130.969	91.6809	90.8771		108.51	95.3089	104.58	92.8237	87.174	82.6989
IPI:IPI00321774.2	Crkrs	Isoform 2 of Cell division cycle 2-related protein kinase 7	310	YSRRRSSSYERSG	24.75	1	57.6599	73.2836	80.3404	80.525	72.8252	68.2825		57.6599	76.2542	72.6506	57.0718	69.2452	62.1376
IPI:IPI00321774.2	Crkrs	Isoform 2 of Cell division cycle 2-related protein kinase 7	382	SRSRHSSISPVRL	24.75	2	129.153	129.614	170.336	194.938	131.657	152.849		129.153	134.868	154.032	138.162	125.185	139.094
IPI:IPI00321774.2	Crkrs	Isoform 2 of Cell division cycle 2-related protein kinase 7	309	PYSRRRSSSYERS	20.91	1	57.6599	73.2836	80.3404	80.525	72.8252	68.2825		57.6599	76.2542	72.6506	57.0718	69.2452	62.1376
IPI:IPI00321774.2	Crkrs	Isoform 2 of Cell division cycle 2-related protein kinase 7	322	GSYSGRSPSPYGR	20.91	4	200.818	193.856	221.343	242.523	219.819	227.695		200.818	201.714	200.157	171.887	209.013	207.204
IPI:IPI00321774.2	Crkrs	Isoform 2 of Cell division cycle 2-related protein kinase 7	311	SRRRSSSYERSGS	20.35	1	57.6599	73.2836	80.3404	80.525	72.8252	68.2825		57.6599	76.2542	72.6506	57.0718	69.2452	62.1376
IPI:IPI00321774.2	Crkrs	Isoform 2 of Cell division cycle 2-related protein kinase 7	888	SEESRPYTNKVIT	18.87	1	102.94	89.136	108.652	130.668	120.103	125.995		102.94	92.7491	98.2524	92.6104	114.199	114.656
IPI:IPI00321774.2	Crkrs	Isoform 2 of Cell division cycle 2-related protein kinase 7	889	EESRPYTNKVITL	17.53	1	47.5593	49.9934	61.8578	87.0453	72.3552	75.7774		47.5593	52.0199	55.9371	61.693	68.7983	68.958
IPI:IPI00321774.2	Crkrs	Isoform 2 of Cell division cycle 2-related protein kinase 7	324	YSGRSPSPYGRRR	16.42	3	156.23	137.314	166.479	182.903	155.812	166.257		156.23	142.88	150.545	129.632	148.153	151.296
IPI:IPI00321774.2	Crkrs	Isoform 2 of Cell division cycle 2-related protein kinase 7	304	QRSVSPYSRRRSS	15.03	1	15.9279	17.8316	22.7164	30.277	22.2887	23.2559		15.9279	18.5544	20.5421	21.4587	21.193	21.1631
IPI:IPI00321774.2	Crkrs	Isoform 2 of Cell division cycle 2-related protein kinase 7	331	PYGRRRSSSPFLS	10.28	2	267.852	134.212	173.79	213.262	145.823	155.288		267.852	139.652	157.156	151.148	138.655	141.313
IPI:IPI00321774.2	Crkrs	Isoform 2 of Cell division cycle 2-related protein kinase 7	319	ERSGSYSGRSPSP	0	3	184.005	172.971	200.072	219.456	194.63	203.403		184.005	179.982	180.922	155.538	185.062	185.098
IPI:IPI00469761.6	Crtc1	CREB-regulated transcription coactivator 1	151	SWRRTNSDSALHQ	7.04	1	88.5754	79.6825	109.991	122.972	79.1278	98.206		88.5754	82.9124	99.4632	87.1559	75.238	89.3682
IPI:IPI00108657.1	Crtc2	Putative uncharacterized protein	355	IILTGDSSPGFSK	10.33	1	39.922	66.9064	70.4029	99.1524	60.2366	104.496		39.922	69.6185	63.6643	70.2739	57.2754	95.0922
IPI:IPI00128519.2	Crtc3	Isoform 1 of CREB-regulated transcription coactivator 3	329	GLQSSRSNPSIQA	42.65	4	457.947	356.486	507.34	562.836	527.406	483.786		457.947	370.936	458.78	398.908	501.479	440.25
IPI:IPI00128519.2	Crtc3	Isoform 1 of CREB-regulated transcription coactivator 3	62	TQYHGGSLPNVSQ	39.08	2	158.373	148.477	218.122	229.696	213.763	198.537		158.373	154.496	197.244	162.796	203.255	180.67
IPI:IPI00128519.2	Crtc3	Isoform 1 of CREB-regulated transcription coactivator 3	391	RRQPPVSPLTLSP	33.63	1	54.622	66.0108	78.9025	113.275	66.4163	68.8175		54.622	68.6865	71.3503	80.2832	63.1514	62.6245
IPI:IPI00128519.2	Crtc3	Isoform 1 of CREB-regulated transcription coactivator 3	396	VSPLTLSPGPEAH	15.03	1	54.622	66.0108	78.9025	113.275	66.4163	68.8175		54.622	68.6865	71.3503	80.2832	63.1514	62.6245
IPI:IPI00128519.2	Crtc3	Isoform 1 of CREB-regulated transcription coactivator 3	370	LRLFSLSNPSLST	6.45	1	29.887	24.9192	32.9106	34.5103	30.4356	29.2249		29.887	25.9293	29.7606	24.459	28.9394	26.5949
IPI:IPI00330591.1	Csda	Isoform 1 of DNA-binding protein A	328	YNYRRRSRPLNAV	106.94	1	273.007	218.656	221.782	327.324	211.71	266.755		273.007	227.519	200.554	231.99	201.303	242.749
IPI:IPI00330591.1	Csda	Isoform 1 of DNA-binding protein A	358	APATEQSSAExxx	44.73	2	103.005	127.63	134.007	194.741	128.26	177.285		103.005	132.803	121.181	138.022	121.955	161.33
IPI:IPI00330591.1	Csda	Isoform 1 of DNA-binding protein A	359	PATEQSSAExxxx	42.34	4	255.433	248.22	309.454	422.466	263.175	332.233		255.433	258.281	279.834	299.421	250.238	302.335
IPI:IPI00467055.3	Csnk1a1	Isoform 2 of Casein kinase I isoform alpha	321	QGQQAQTPTGFxx	17.95	1	46.5855	46.5628	52.9522	76.6448	45.3716	45.7969		46.5855	48.4502	47.8839	54.3217	43.1412	41.6755
IPI:IPI00330729.4	Csnk1a1	Isoform 1 of Casein kinase I isoform alpha	321	QGQQAQTPTGKQT	10.36	1	67.3671	79.0384	85.7154	104.598	92.6506	91.9553		67.3671	82.2422	77.5111	74.1334	88.096	83.68
IPI:IPI00138790.2	Csnk1d	Putative uncharacterized protein	355	TSHTANTSPRPVS	19.84	3	207.717	166.487	196.986	266.712	179.368	173.47		207.717	173.236	178.132	189.031	170.55	157.859
IPI:IPI00138790.2	Csnk1d	Putative uncharacterized protein	331	GLPSTASGRLRGT	15.5	2	97.9283	69.4517	64.2972	94.0341	52.1343	61.3662		97.9283	72.2669	58.143	66.6463	49.5714	55.8437
IPI:IPI00138790.2	Csnk1d	Putative uncharacterized protein	382	GAPVNVSSSDLTG	14.23	4	300.574	239.887	282.872	348.161	240.933	267.699		300.574	249.611	255.797	246.758	229.089	243.608
IPI:IPI00138790.2	Csnk1d	Putative uncharacterized protein	350	TPLTPTSHTANTS	13.33	3	144.046	112.231	142.25	177.258	133.435	120.04		144.046	116.78	128.634	125.631	126.875	109.238
IPI:IPI00138790.2	Csnk1d	Putative uncharacterized protein	329	TRGLPSTASGRLR	13.24	2	97.9283	69.4517	64.2972	94.0341	52.1343	61.3662		97.9283	72.2669	58.143	66.6463	49.5714	55.8437
IPI:IPI00138790.2	Csnk1d	Putative uncharacterized protein	383	APVNVSSSDLTGR	0	1	148.356	105.333	128.153	148.183	104.158	105.482		148.356	109.603	115.887	105.024	99.0377	95.9894
IPI:IPI00321396.1	Csnk1e	Casein kinase I isoform epsilon	363	QQTGNTSPRAISR	28.87	3	85.5667	91.084	85.3139	122.636	83.4074	79.1372		85.5667	94.7761	77.1481	86.9177	79.3072	72.0155
IPI:IPI00321396.1	Csnk1e	Casein kinase I isoform epsilon	408	LAASQTSVPFDHL	6.73	1	105.453	145.223	151.466	262.144	148.3	176.494		105.453	151.11	136.968	185.793	141.01	160.611
IPI:IPI00126762.1	Csnk2b	Casein kinase II subunit beta	209	AASNFKSPVKTIR	18.76	2	29.5598	53.1939	79.5923	102.075	51.1417	51.9131		29.5598	55.3501	71.9741	72.3449	48.6276	47.2413
IPI:IPI00357493.6	Cspp1	centrosome and spindle pole associated protein 1	907	RLLHLDSDDEIPM	1000	1	42.5267	40.3801	56.7598	70.5908	42.3323	39.7771		42.5267	42.0169	51.327	50.0309	40.2513	36.1975
IPI:IPI00123891.3	Csrp1	Cysteine and glycine-rich protein 1	192	AGALVHSExxxxx	1000	3	121.555	145.11	154.893	250.456	134.021	170.717		121.555	150.992	140.067	177.509	127.433	155.354
IPI:IPI00457575.2	Cstf2	Isoform 1 of Cleavage stimulation factor 64 kDa subunit	527	SQPGGFSPGQSQV	30.64	2	98.4909	93.2297	127.968	152.776	119.579	123.51		98.4909	97.0088	115.719	108.28	113.701	112.395
IPI:IPI00457575.2	Cstf2	Isoform 1 of Cleavage stimulation factor 64 kDa subunit	531	GFSPGQSQVTPQD	7.6	1	101.709	99.5687	123.769	135.863	107.653	103.046		101.709	103.605	111.922	96.2924	102.361	93.7727
IPI:IPI00116929.1	Cstf3	Cleavage stimulation factor 77 kDa subunit	691	KRPNEDSDEDEEK	113.55	4	308.632	329.697	407.177	540.967	397.96	411.985		308.632	343.061	368.204	383.408	378.396	374.909
IPI:IPI00153633.1	Ctage5	Cutaneous T-cell lymphoma-associated antigen 5 homolog	568	DAPRAPSDRSLSP	1000	1	23.5115	17.1294	19.4071	31.8604	17.8685	21.103		23.5115	17.8237	17.5495	22.5809	16.9901	19.2039
IPI:IPI00153633.1	Ctage5	Cutaneous T-cell lymphoma-associated antigen 5 homolog	571	RAPSDRSLSPPWE	1000	1	23.5115	17.1294	19.4071	31.8604	17.8685	21.103		23.5115	17.8237	17.5495	22.5809	16.9901	19.2039
IPI:IPI00153633.1	Ctage5	Cutaneous T-cell lymphoma-associated antigen 5 homolog	573	PSDRSLSPPWEQD	1000	1	23.5115	17.1294	19.4071	31.8604	17.8685	21.103		23.5115	17.8237	17.5495	22.5809	16.9901	19.2039
IPI:IPI00153633.1	Ctage5	Cutaneous T-cell lymphoma-associated antigen 5 homolog	654	NSNVPDSPIPAEC	93.42	2	115.319	96.6808	107.767	154.691	116.603	83.6521		115.319	100.6	97.452	109.637	110.871	76.1241
IPI:IPI00153633.1	Ctage5	Cutaneous T-cell lymphoma-associated antigen 5 homolog	500	HSPYGPSPLGRPP	42.07	5	158.108	134.776	203.438	234.899	192.863	132.339		158.108	140.239	183.966	166.484	183.382	120.429
IPI:IPI00153633.1	Ctage5	Cutaneous T-cell lymphoma-associated antigen 5 homolog	611	PNSGRLSGPAELR	39.72	2	172.419	178.482	218.521	278.568	214.906	154.367		172.419	185.716	197.605	197.434	204.341	140.475
IPI:IPI00153633.1	Ctage5	Cutaneous T-cell lymphoma-associated antigen 5 homolog	507	PLGRPPSETRAFL	34.07	5	158.108	134.776	203.438	234.899	192.863	132.339		158.108	140.239	183.966	166.484	183.382	120.429
IPI:IPI00153633.1	Ctage5	Cutaneous T-cell lymphoma-associated antigen 5 homolog	495	AFGREHSPYGPSP	27.03	3	85.4446	54.6418	103.142	102.03	95.9194	55.821		85.4446	56.8567	93.2698	72.3136	91.2041	50.7975
IPI:IPI00338904.1	Ctdp1	Isoform 1 of RNA polymerase II subunit A C-terminal domain phosphatase	730	RTHRDNSPAVFPD	1000	1	65.3232	29.0025	47.0261	48.1819	42.2065	38.5939		65.3232	30.1781	42.525	34.1487	40.1317	35.1208
IPI:IPI00338904.1	Ctdp1	Isoform 1 of RNA polymerase II subunit A C-terminal domain phosphatase	860	DILGEGSDDSDIE	66.96	1	322.571	97.3315	139.509	148.112	125.624	112.926		322.571	101.277	126.156	104.974	119.448	102.764
IPI:IPI00338904.1	Ctdp1	Isoform 1 of RNA polymerase II subunit A C-terminal domain phosphatase	863	GEGSDDSDIEKKK	66.95	1	322.571	97.3315	139.509	148.112	125.624	112.926		322.571	101.277	126.156	104.974	119.448	102.764
IPI:IPI00338904.1	Ctdp1	Isoform 1 of RNA polymerase II subunit A C-terminal domain phosphatase	530	EEGERDSLCGLGN	23.59	2	210.308	187.861	211.803	281.541	207.546	229.69		210.308	195.476	191.53	199.541	197.344	209.02
IPI:IPI00338904.1	Ctdp1	Isoform 1 of RNA polymerase II subunit A C-terminal domain phosphatase	830	RRKRQPSMSEAMP	6.76	1	61.2044	30.3075	37.3286	45.8871	35.4558	38.2646		61.2044	31.536	33.7557	32.5223	33.7128	34.8211
IPI:IPI00112963.1	Ctnna1	Catenin alpha-1	652	EDFDVRSRTSVQT	94.16	10	483.745	437.62	476.985	729.09	423.433	402.269		483.745	455.359	431.33	516.74	402.618	366.068
IPI:IPI00112963.1	Ctnna1	Catenin alpha-1	641	PEELDDSDFETED	81.42	6	445.582	432.253	493.494	726.808	407.293	385.504		445.582	449.774	446.26	515.123	387.271	350.812
IPI:IPI00112963.1	Ctnna1	Catenin alpha-1	658	SRTSVQTEDDQLI	30.02	5	479.116	282.82	328.481	437.82	321.748	286.217		479.116	294.284	297.041	310.303	305.931	260.46
IPI:IPI00112963.1	Ctnna1	Catenin alpha-1	655	DVRSRTSVQTEDD	20.35	8	524.908	308.224	353.636	498.703	316.649	279.42		524.908	320.718	319.788	353.453	301.083	254.275
IPI:IPI00112963.1	Ctnna1	Catenin alpha-1	654	FDVRSRTSVQTED	16.2	7	611.913	345.028	409.707	593.158	379.164	342.32		611.913	359.014	370.492	420.398	360.525	311.514
IPI:IPI00119870.2	Ctnna2	Isoform II of Catenin alpha-2	640	EELEDDSDFEQED	68.07	4	354.99	248.863	304.442	337.538	360.542	244.775		354.99	258.951	275.302	239.228	342.818	222.747
IPI:IPI00119870.2	Ctnna2	Isoform II of Catenin alpha-2	651	EDYDVRSRTSVQT	44.28	8	470	365.887	411.917	605.656	404.267	348.031		470	380.718	372.491	429.256	384.394	316.711
IPI:IPI00125899.1	Ctnnb1	Catenin beta-1	191	RHAIMRSPQMVSA	92.17	2	129.028	68.8768	89.7	131.635	79.3973	64.0289		129.028	71.6687	81.1144	93.2958	75.4942	58.2668
IPI:IPI00125899.1	Ctnnb1	Catenin beta-1	675	DYKKRLSVELTSS	79.7	2	110.146	101.61	134.339	194.777	105.122	69.1312		110.146	105.729	121.481	138.048	99.9545	62.9099
IPI:IPI00125899.1	Ctnnb1	Catenin beta-1	552	DTQRRTSMGGTQQ	19.84	7	255.214	294.923	294.661	495.233	309.77	292.777		255.214	306.878	266.457	350.995	294.542	266.43
IPI:IPI00125899.1	Ctnnb1	Catenin beta-1	654	NEGVATYAAAVLF	0	1	74.4583	70.7615	95.0786	114.366	35.3502	28.758		74.4583	73.6298	85.9781	81.0564	33.6124	26.17
IPI:IPI00125899.1	Ctnnb1	Catenin beta-1	680	LSVELTSSLFRTE	0	1	18.3295	14.3041	18.5874	26.3542	15.1933	11.0843		18.3295	14.8839	16.8083	18.6784	14.4464	10.0868
IPI:IPI00403823.1	Ctnnd1	Isoform 1 of Catenin delta-1	269	VRVGGSSVDLHRF	1000	5	196.702	237.59	205.226	354.813	173.576	199.71		196.702	247.221	185.583	251.473	165.044	181.738
IPI:IPI00403823.1	Ctnnd1	Isoform 1 of Catenin delta-1	268	QVRVGGSSVDLHR	1000	8	332.247	400.893	375.594	595.067	276.965	309.997		332.247	417.143	339.644	421.751	263.35	282.1
IPI:IPI00403823.1	Ctnnd1	Isoform 1 of Catenin delta-1	916	RGDHNRTLDRSGD	1000	2	81.7243	82.9696	90.9729	117.195	59.2884	56.3359		81.7243	86.3328	82.2654	83.0615	56.3739	51.2661
IPI:IPI00403823.1	Ctnnd1	Isoform 1 of Catenin delta-1	920	NRTLDRSGDLGDM	1000	5	372.72	280.855	307.857	444.344	233.24	216.195		372.72	292.239	278.391	314.927	221.774	196.739
IPI:IPI00403823.1	Ctnnd1	Isoform 1 of Catenin delta-1	47	LERVRVSPQDANS	110.63	2	133.691	107.939	157.325	199.008	129.976	122.815		133.691	112.314	142.266	141.046	123.586	111.763
IPI:IPI00403823.1	Ctnnd1	Isoform 1 of Catenin delta-1	346	AQHERGSLASLDS	83.89	1	313.343	125.251	161.346	206.846	109.328	97.5423		313.343	130.328	145.903	146.601	103.954	88.7643
IPI:IPI00403823.1	Ctnnd1	Isoform 1 of Catenin delta-1	252	EGYRAPSRQDVYG	58.79	6	280.411	434.343	471.038	750.773	266.242	299.989		280.411	451.949	425.953	532.108	253.153	272.992
IPI:IPI00403823.1	Ctnnd1	Isoform 1 of Catenin delta-1	352	SLASLDSLRKGMP	54.87	2	128.518	155.459	161.038	296.17	143.624	160.365		128.518	161.761	145.625	209.909	136.563	145.933
IPI:IPI00403823.1	Ctnnd1	Isoform 1 of Catenin delta-1	228	PGGSDNYGSLSRV	44.15	4	166.245	186.502	198.044	298.246	157.364	173.695		166.245	194.062	179.089	211.381	149.628	158.064
IPI:IPI00403823.1	Ctnnd1	Isoform 1 of Catenin delta-1	904	KSLDNNYSTLNER	43.03	2	158.24	138.452	146.99	211.637	147.23	123.507		158.24	144.065	132.921	149.997	139.993	112.393
IPI:IPI00403823.1	Ctnnd1	Isoform 1 of Catenin delta-1	349	ERGSLASLDSLRK	41.33	3	441.861	280.71	322.384	503.016	252.952	257.907		441.861	292.089	291.527	356.511	240.517	234.698
IPI:IPI00403823.1	Ctnnd1	Isoform 1 of Catenin delta-1	59	SLMANGTLTRRHQ	28.34	3	125.325	161.761	151.735	268.242	119.812	150.084		125.325	168.318	137.212	190.116	113.922	136.578
IPI:IPI00403823.1	Ctnnd1	Isoform 1 of Catenin delta-1	291	DQRSMGYDDLDYG	22.91	10	144.077	338.389	355.787	516.027	271.453	289.186		144.077	352.105	321.733	365.732	258.109	263.162
IPI:IPI00403823.1	Ctnnd1	Isoform 1 of Catenin delta-1	225	DGYPGGSDNYGSL	22.18	1	22.7053	25.6216	25.5215	46.1123	12.0077	13.5644		22.7053	26.6602	23.0787	32.6819	11.4174	12.3437
IPI:IPI00403823.1	Ctnnd1	Isoform 1 of Catenin delta-1	230	GSDNYGSLSRVTR	20.91	10	440.034	558.152	560.32	913.161	388.459	462.966		440.034	580.777	506.689	647.199	369.363	421.302
IPI:IPI00403823.1	Ctnnd1	Isoform 1 of Catenin delta-1	280	RFHPEPYGLEDDQ	19.48	2	37.4155	83.999	80.6357	134.514	66.4083	62.2012		37.4155	87.4039	72.9176	95.3361	63.1437	56.6036
IPI:IPI00403823.1	Ctnnd1	Isoform 1 of Catenin delta-1	864	RSQSSHSYDDSTL	18.87	2	74.3355	110.644	98.77	163.846	94.7343	105.988		74.3355	115.128	89.3162	116.125	90.0773	96.4502
IPI:IPI00403823.1	Ctnnd1	Isoform 1 of Catenin delta-1	310	TARRTGTPSDPRR	12.74	1	37.0068	38.8114	40.579	57.8404	29.7358	25.3811		37.0068	40.3846	36.695	40.9941	28.274	23.097
IPI:IPI00403823.1	Ctnnd1	Isoform 1 of Catenin delta-1	861	NASRSQSSHSYDD	12.32	1	52.1029	67.1377	63.0249	112.498	51.6394	60.0757		52.1029	69.8591	56.9925	79.7325	49.1009	54.6694
IPI:IPI00316623.4	Ctnnd1	Isoform 3 of Catenin delta-1	885	SDNNYSTLNERGD	11.51	3	109.04	124.023	100.505	163.439	95.9131	97.9977		109.04	129.05	90.8852	115.836	91.1981	89.1787
IPI:IPI00403823.1	Ctnnd1	Isoform 1 of Catenin delta-1	906	LDNNYSTLNERGD	10.28	2	142.003	176.97	141.928	257.235	116.922	143.125		142.003	184.143	128.343	182.314	111.174	130.245
IPI:IPI00403823.1	Ctnnd1	Isoform 1 of Catenin delta-1	869	HSYDDSTLPLIDR	5.29	2	99.6605	154.738	123.647	191.748	71.366	125.895		99.6605	161.01	111.812	135.9	67.8577	114.565
IPI:IPI00111959.2	Ctps	CTP synthase 1	574	SDRSGSSSPDSEI	11.51	1	34.8741	61.8628	41.1748	87.4237	45.4418	65.2245		34.8741	64.3704	37.2338	61.9612	43.2079	59.3548
IPI:IPI00120919.4	Ctr9	Isoform 1 of RNA polymerase-associated protein CTR9 homolog	1037	EGHPRNSNSDSDD	1000	4	226.499	233.461	277.842	303.773	230.045	222.204		226.499	242.924	251.248	215.298	218.737	202.207
IPI:IPI00120919.4	Ctr9	Isoform 1 of RNA polymerase-associated protein CTR9 homolog	1041	RNSNSDSDDDERP	1000	6	295.472	293.415	345.749	381.642	293.013	287.261		295.472	305.309	312.656	270.487	278.609	261.41
IPI:IPI00120919.4	Ctr9	Isoform 1 of RNA polymerase-associated protein CTR9 homolog	1039	HPRNSNSDSDDDE	1000	6	295.472	293.415	345.749	381.642	293.013	287.261		295.472	305.309	312.656	270.487	278.609	261.41
IPI:IPI00120919.4	Ctr9	Isoform 1 of RNA polymerase-associated protein CTR9 homolog	941	KKRRKGSGSEQEG	1000	5	395.615	351.004	442.743	488.446	397.26	409.384		395.615	365.232	400.366	346.184	377.731	372.542
IPI:IPI00120919.4	Ctr9	Isoform 1 of RNA polymerase-associated protein CTR9 homolog	943	RRKGSGSEQEGEE	1000	5	395.615	351.004	442.743	488.446	397.26	409.384		395.615	365.232	400.366	346.184	377.731	372.542
IPI:IPI00120919.4	Ctr9	Isoform 1 of RNA polymerase-associated protein CTR9 homolog	925	EFVNDDTDDDLPV	66.68	3	235.54	233.618	326.315	377.391	307.891	310.771		235.54	243.088	295.082	267.474	292.755	282.804
IPI:IPI00120919.4	Ctr9	Isoform 1 of RNA polymerase-associated protein CTR9 homolog	1083	QESDEDSDSDQPS	31.47	1	23.7738	55.7738	75.1675	81.9703	61.638	60.716		23.7738	58.0346	67.9728	58.0961	58.6079	55.252
IPI:IPI00120919.4	Ctr9	Isoform 1 of RNA polymerase-associated protein CTR9 homolog	1085	SDEDSDSDQPSRK	22.87	1	23.7738	55.7738	75.1675	81.9703	61.638	60.716		23.7738	58.0346	67.9728	58.0961	58.6079	55.252
IPI:IPI00118143.1	Cttn	Src substrate cortactin	401	ARAKKQTPPASPS	58.71	11	701.797	970.907	908.066	1481.58	788.636	931.645		701.797	1010.26	821.15	1050.06	749.868	847.805
IPI:IPI00118143.1	Cttn	Src substrate cortactin	405	KQTPPASPSPQPI	45.41	5	288.793	472.281	437.638	765.507	338.045	404.263		288.793	491.425	395.749	542.55	321.427	367.882
IPI:IPI00118143.1	Cttn	Src substrate cortactin	407	TPPASPSPQPIED	38.69	7	472.924	683.025	652.71	1050.84	535.129	614.708		472.924	710.712	590.236	744.778	508.823	559.389
IPI:IPI00118143.1	Cttn	Src substrate cortactin	417	IEDRPPSSPIYED	14.04	8	537.465	735.516	671.743	1074.87	616.627	730.359		537.465	765.331	607.447	761.809	586.314	664.632
IPI:IPI00118143.1	Cttn	Src substrate cortactin	418	EDRPPSSPIYEDA	13.27	5	302.5	423.904	405.834	669.764	358.05	432.278		302.5	441.087	366.989	474.692	340.448	393.376
IPI:IPI00453812.3	Cttnbp2nl	CTTNBP2 N-terminal-like protein	548	RGDTSHSPTPGKV	26.42	1	135.47	212.533	136.064	225.977	131.374	146.583		135.47	221.148	123.041	160.16	124.916	133.392
IPI:IPI00453812.3	Cttnbp2nl	CTTNBP2 N-terminal-like protein	481	QASGLQSPPSRDL	20.91	4	225.932	312.553	327.463	445.493	293.64	350.319		225.932	325.223	296.119	315.742	279.205	318.793
IPI:IPI00453812.3	Cttnbp2nl	CTTNBP2 N-terminal-like protein	567	LSPGIKSPTIPRA	18.34	2	143.044	201.744	192.367	321.661	177.815	215.478		143.044	209.922	173.954	227.976	169.074	196.086
IPI:IPI00453812.3	Cttnbp2nl	CTTNBP2 N-terminal-like protein	556	TPGKVSSPLSPLS	0	1	73.8325	127.604	104.626	192.197	86.0107	121.909		73.8325	132.776	94.6117	136.219	81.7825	110.938
IPI:IPI00321773.4	Cuedc1	Cuedc1 protein	9	SLFRRSSSGSGGG	24.44	7	106.389	347.382	183.589	236.578	337.853	385.575		106.389	361.463	166.017	167.674	321.245	350.876
IPI:IPI00853921.1	Cugbp2	Isoform 2 of CUG-BP- and ETR-3-like factor 2	27	ATELSGSPPSNGT	20.91	2	382.988	319.889	377.991	410.537	299.213	312.368		382.988	332.856	341.812	290.966	284.504	284.257
IPI:IPI00224689.3	Cul4b	cullin 4B	106	DGNTSTTPPTSAK	30.7	3	241.047	157.965	241.566	230.917	214.686	197.56		241.047	164.369	218.445	163.661	204.132	179.781
IPI:IPI00224689.3	Cul4b	cullin 4B	140	STSSSSTPPQPRD	24.75	4	109.224	98.623	136.728	144.399	124.294	129.099		109.224	102.621	123.641	102.343	118.184	117.481
IPI:IPI00224689.3	Cul4b	cullin 4B	110	STTPPTSAKKRKL	11.35	1	149.723	81.5771	133.586	115.658	101.959	95.9703		149.723	84.8838	120.8	81.9721	96.9468	87.3337
IPI:IPI00750546.1	Cwc22	Novel protein	91	RKRSRKSPSPDRS	1000	3	311.66	154.117	203.86	220.316	186.323	169.404		311.66	160.364	184.347	156.148	177.164	154.159
IPI:IPI00750546.1	Cwc22	Novel protein	93	RSRKSPSPDRSPA	1000	3	311.66	154.117	203.86	220.316	186.323	169.404		311.66	160.364	184.347	156.148	177.164	154.159
IPI:IPI00750546.1	Cwc22	Novel protein	97	SPSPDRSPARGGG	1000	3	311.66	154.117	203.86	220.316	186.323	169.404		311.66	160.364	184.347	156.148	177.164	154.159
IPI:IPI00750546.1	Cwc22	Novel protein	27	SYRRSSSPEDRYT	37.11	2	46.5873	54.6937	56.3938	71.0492	58.8212	55.9859		46.5873	56.9107	50.9961	50.3558	55.9296	50.9476
IPI:IPI00750546.1	Cwc22	Novel protein	26	SSYRRSSSPEDRY	34.55	2	51.7923	62.9508	59.9415	73.9142	62.5217	59.8939		51.7923	65.5025	54.2042	52.3864	59.4482	54.5039
IPI:IPI00750546.1	Cwc22	Novel protein	25	HSSYRRSSSPEDR	33.45	1	21.8753	29.198	29.2641	34.2371	26.8133	27.2439		21.8753	30.3815	26.4631	24.2654	25.4952	24.7922
IPI:IPI00750546.1	Cwc22	Novel protein	106	RGGGQSSPQEEPT	28.87	3	464.793	296.012	409.103	435.633	417.723	383.501		464.793	308.01	369.946	308.753	397.188	348.989
IPI:IPI00750546.1	Cwc22	Novel protein	38	YTEQERSPRDRGY	16.67	2	38.5456	50.1389	54.9805	65.6092	49.9261	50.5798		38.5456	52.1713	49.718	46.5003	47.4718	46.028
IPI:IPI00750546.1	Cwc22	Novel protein	60	RSRRGYSYDDSME	13.27	4	173.043	186.931	215.378	229.497	219.17	197.255		173.043	194.508	194.763	162.655	208.396	179.503
IPI:IPI00229645.2	Cytsa	Cytospin-A	386	RSRKGSSGNASEV	81.2	3	375.515	516.236	386.231	714.224	387.797	558.482		375.515	537.162	349.263	506.203	368.734	508.223
IPI:IPI00229645.2	Cytsa	Cytospin-A	385	ERSRKGSSGNASE	79.7	4	451.875	606.936	491.35	830.731	509.36	702.617		451.875	631.538	444.321	588.777	484.321	639.387
IPI:IPI00229645.2	Cytsa	Cytospin-A	390	GSSGNASEVSVAC	60.02	1	109.052	208.948	130.402	324.519	122.479	235.555		109.052	217.418	117.921	230.002	116.458	214.357
IPI:IPI00229645.2	Cytsa	Cytospin-A	393	GNASEVSVACLTE	55.7	1	109.052	208.948	130.402	324.519	122.479	235.555		109.052	217.418	117.921	230.002	116.458	214.357
IPI:IPI00229645.2	Cytsa	Cytospin-A	833	GLSRRSSTSSEPT	16.22	4	494.605	731.383	581.228	1079.03	559.103	794.611		494.605	761.029	525.596	764.756	531.618	723.102
IPI:IPI00122577.8	Cytsb	Isoform 2 of Sperm antigen with calponin homology and coiled-coil domains 1	55	KLKRASSEDTLNK	14.89	2	293.313	277.104	369.58	513.678	344.173	333.616		293.313	288.336	334.206	364.067	327.254	303.593
IPI:IPI00761429.1	D030074E01Rik;Gm10551	MKIAA1012 protein (Fragment)	686	TVCRSNSLEDEEG	7.71	2	108.225	70.9635	68.1156	94.4586	66.4278	71.881		108.225	73.84	61.5959	66.9471	63.1623	65.4123
IPI:IPI00762255.2	D11Wsu99e	hypothetical protein LOC28081	82	KRRRNGSDDDNHP	136.15	3	255.788	241.942	275.417	287.182	284.406	301.243		255.788	251.749	249.055	203.539	270.424	274.134
IPI:IPI00762255.2	D11Wsu99e	hypothetical protein LOC28081	62	GAAPRRSPSPAAM	71.86	4	160.778	112.413	179.957	175.765	159.138	147.641		160.778	116.97	162.733	124.573	151.315	134.354
IPI:IPI00762255.2	D11Wsu99e	hypothetical protein LOC28081	64	APRRSPSPAAMSE	70.2	4	160.778	112.413	179.957	175.765	159.138	147.641		160.778	116.97	162.733	124.573	151.315	134.354
IPI:IPI00137113.5	D14Abb1e	retinoblastoma-associated protein 140 isoform 2	836	HFKDAQSPLLEVD	101.9	1	41.0204	38.752	50.9705	57.513	57.6015	50.728		41.0204	40.3228	46.0919	40.7621	54.7699	46.1629
IPI:IPI00137113.5	D14Abb1e	retinoblastoma-associated protein 140 isoform 2	628	WRRQQFSPLSDYE	81.85	1	79.6145	98.6362	103.098	144.303	117.274	116.07		79.6145	102.634	93.23	102.274	111.509	105.625
IPI:IPI00137113.5	D14Abb1e	retinoblastoma-associated protein 140 isoform 2	910	TGGNAGSPEDQHG	80.76	1	36.1545	29.2633	37.9077	45.7105	44.7946	42.9215		36.1545	30.4495	34.2794	32.3971	42.5926	39.0589
IPI:IPI00137113.5	D14Abb1e	retinoblastoma-associated protein 140 isoform 2	631	QQFSPLSDYEGQE	47.34	1	79.6145	98.6362	103.098	144.303	117.274	116.07		79.6145	102.634	93.23	102.274	111.509	105.625
IPI:IPI00652438.2	D14Ertd668e	D14Ertd668e protein	17	PVSRGDSPIIEKM	1000	2	60.5935	130.308	39.6473	87.1438	74.4218	967.629		60.5935	135.59	35.8525	61.7628	70.7633	880.55
IPI:IPI00347255.5	D15Wsu169e	Isoform 1 of Uncharacterized protein KIAA1688	597	PVVRAFSEDEALA	135.01	1	23.159	30.2505	31.6882	52.7077	29.3937	39.0161		23.159	31.4767	28.6552	37.3564	27.9487	35.505
IPI:IPI00347255.5	D15Wsu169e	Isoform 1 of Uncharacterized protein KIAA1688	282	ELSGNCSPLLIQP	39.72	1	36.9637	37.579	44.2853	48.5598	39.5932	45.0467		36.9637	39.1023	40.0465	34.4166	37.6468	40.9928
IPI:IPI00347255.5	D15Wsu169e	Isoform 1 of Uncharacterized protein KIAA1688	295	RKPSSDSQPSSPR	21.99	1	6.41863	11.7321	17.8795	24.9116	14.7159	14.6398		6.41863	12.2077	16.1682	17.656	13.9925	13.3223
IPI:IPI00347255.5	D15Wsu169e	Isoform 1 of Uncharacterized protein KIAA1688	299	SDSQPSSPRYGYE	7.38	1	6.41863	11.7321	17.8795	24.9116	14.7159	14.6398		6.41863	12.2077	16.1682	17.656	13.9925	13.3223
IPI:IPI00347255.5	D15Wsu169e	Isoform 1 of Uncharacterized protein KIAA1688	403	VEQAGSSPKLRAG	0	1	18.7619	21.1829	18.2532	34.5572	21.2906	24.6139		18.7619	22.0415	16.5061	24.4923	20.244	22.3988
IPI:IPI00153302.6	D19Wsu162e	Isoform 3 of Outcome predictor in acute leukemia 1 homolog	198	SSTRPPSVADPQS	6.88	1	97.1771	94.3607	120.717	178.802	122.097	112.632		97.1771	98.1856	109.163	126.725	116.095	102.496
IPI:IPI00133708.1	D1Pas1	Putative ATP-dependent RNA helicase Pl10	592	RSKSRFSGGFGAR	1000	3	189.001	134.339	176.375	185.518	112.464	112.994		189.001	139.784	159.493	131.485	106.936	102.826
IPI:IPI00133708.1	D1Pas1	Putative ATP-dependent RNA helicase Pl10	524	PSDIEEYVHRIGR	5.73	1	4.82899	4.52586	6.5385	7.52949	4.96651	7.17476		4.82899	4.70932	5.91267	5.3365	4.72236	6.52909
IPI:IPI00224127.2	D2Wsu81e	Isoform 1 of Uncharacterized protein C9orf114 homolog	378	VGSRPASPLSGPR	14.18	3	67.0084	67.3493	91.1775	96.6467	71.7899	68.0432		67.0084	70.0793	82.4504	68.498	68.2608	61.9198
IPI:IPI00224127.2	D2Wsu81e	Isoform 1 of Uncharacterized protein C9orf114 homolog	374	GLTQVGSRPASPL	4.71	2	35.8491	35.4422	46.7731	51.1247	37.745	34.1116		35.8491	36.8788	42.2962	36.2344	35.8895	31.0418
IPI:IPI00468516.3	D6Wsu116e	Isoform 1 of Protein FAM21	298	RIKGDISNQRKEG	1000	1	19.6406	27.4886	24.3575	26.3713	26.6182	26.8957		19.6406	28.6029	22.0261	18.6906	25.3097	24.4753
IPI:IPI00468516.3	D6Wsu116e	Isoform 1 of Protein FAM21	157	DIKAGNSDSEEDD	1000	7	399.683	455.494	518.207	685.337	540.92	570.931		399.683	473.957	468.607	485.73	514.329	519.551
IPI:IPI00468516.3	D6Wsu116e	Isoform 1 of Protein FAM21	159	KAGNSDSEEDDAN	1000	7	399.683	455.494	518.207	685.337	540.92	570.931		399.683	473.957	468.607	485.73	514.329	519.551
IPI:IPI00468516.3	D6Wsu116e	Isoform 1 of Protein FAM21	1333	PLNAFGSQxxxxx	155.34	1	9.48234	9.41349	11.5241	16.605	13.6585	13.5466		9.48234	9.79507	10.4211	11.7687	12.9871	12.3275
IPI:IPI00468516.3	D6Wsu116e	Isoform 1 of Protein FAM21	613	TSALLFSSDEEDQ	40.82	2	74.0466	77.651	82.9699	120.311	66.1301	85.9499		74.0466	80.7986	75.0284	85.2696	62.8792	78.2151
IPI:IPI00468516.3	D6Wsu116e	Isoform 1 of Protein FAM21	614	SALLFSSDEEDQW	38.77	4	206.966	217.422	255.538	332.478	271.32	292.071		206.966	226.235	231.08	235.643	257.982	265.787
IPI:IPI00468516.3	D6Wsu116e	Isoform 1 of Protein FAM21	747	VDNARVSPEVGSA	21.17	1	133.071	52.8685	65.257	78.0781	65.1013	60.6631		133.071	55.0115	59.0109	55.3375	61.901	55.2039
IPI:IPI00468516.3	D6Wsu116e	Isoform 1 of Protein FAM21	1169	LAFPDLSEGSSTE	18.11	1	22.9602	25.3286	27.7877	37.5817	28.4396	26.3097		22.9602	26.3553	25.128	26.6359	27.0415	23.942
IPI:IPI00468516.3	D6Wsu116e	Isoform 1 of Protein FAM21	783	DIFSSSSPLDKGA	14.49	1	62.6787	58.5953	58.521	80.4794	70.845	71.157		62.6787	60.9705	52.9197	57.0394	67.3623	64.7534
IPI:IPI00468516.3	D6Wsu116e	Isoform 1 of Protein FAM21	1172	PDLSEGSSTEDLF	13.38	2	33.3982	36.5741	44.2509	59.7416	46.6997	44.4834		33.3982	38.0566	40.0154	42.3416	44.404	40.4802
IPI:IPI00468516.3	D6Wsu116e	Isoform 1 of Protein FAM21	1067	VAQLSSSPVLPNG	11.21	2	61.1041	48.4829	64.01	87.4093	60.0636	62.7256		61.1041	50.4482	57.8833	61.951	57.1109	57.0808
IPI:IPI00468516.3	D6Wsu116e	Isoform 1 of Protein FAM21	1174	LSEGSSTEDLFQS	5.08	1	10.438	11.2455	16.4632	22.1599	18.2601	18.1737		10.438	11.7013	14.8874	15.7057	17.3625	16.5382
IPI:IPI00468516.3	D6Wsu116e	Isoform 1 of Protein FAM21	832	TDSRPKSTGVFQD	0	1	78.4336	96.0073	101.401	142.591	107.967	125.131		78.4336	99.899	91.6954	101.061	102.659	113.87
IPI:IPI00225114.3	D730040F13Rik	hypothetical protein LOC242474	16	APSPRGSPRPESR	56.04	4	127.297	228.484	216.142	303.784	238.143	193.517		127.297	237.746	195.454	215.305	226.437	176.102
IPI:IPI00225114.3	D730040F13Rik	hypothetical protein LOC242474	12	GPAEAPSPRGSPR	55.15	3	59.6356	151.698	171.677	235.375	178.154	143.681		59.6356	157.847	155.245	166.821	169.396	130.751
IPI:IPI00464324.2	D830031N03Rik	similar to mKIAA0754 protein	159	LEHMSKSVDIPEV	1000	1	13.6389	13.4121	13.5154	23.4977	15.235	10.7543		13.6389	13.9558	12.2218	16.6539	14.4861	9.7865
IPI:IPI00464324.2	D830031N03Rik	similar to mKIAA0754 protein	366	TRDQLASVPRGSP	18.2	1	18.222	67.4177	83.135	104.721	80.7639	82.4719		18.222	70.1505	75.1777	74.2206	76.7936	75.0501
IPI:IPI00464324.2	D830031N03Rik	similar to mKIAA0754 protein	371	ASVPRGSPPDCTC	9.05	1	68.912	38.2737	54.4481	69.7462	53.92	45.1867		68.912	39.8251	49.2366	49.4323	51.2694	41.1203
IPI:IPI00228233.3	D8Ertd82e	pragmin	329	SCGSSRSGASSPF	24.21	1	113.61	95.5721	110.853	148.928	93.444	89.9875		113.61	99.4461	100.243	105.552	88.8504	81.8893
IPI:IPI00228233.3	D8Ertd82e	pragmin	704	LLKMNKSSSDLEK	16.2	1	81.8244	90.0094	88.7021	106.36	105.06	108.753		81.8244	93.6579	80.212	75.3822	99.8954	98.9661
IPI:IPI00228233.3	D8Ertd82e	pragmin	333	SRSGASSPFAPHL	0	1	113.61	95.5721	110.853	148.928	93.444	89.9875		113.61	99.4461	100.243	105.552	88.8504	81.8893
IPI:IPI00338570.5	Daam2	Isoform 2 of Disheveled-associated activator of morphogenesis 2	658	QKELGSTEDIYIT	0	1	11.2343	7.31643	10.5741	20.4791	9.71265	8.75046		11.2343	7.613	9.562	14.5145	9.23519	7.96299
IPI:IPI00222828.2	Dab2	Isoform p93 of Disabled homolog 2	380	PNPFVGSPPKGLS	128.05	4	531.981	254.016	306.307	345.915	351.31	365.814		531.981	264.312	276.989	245.166	334.04	332.894
IPI:IPI00222828.2	Dab2	Isoform p93 of Disabled homolog 2	372	NGFHIKSSPNPFV	21.51	3	383.54	180.552	257.41	248.25	301.157	247.162		383.54	187.87	232.772	175.946	286.353	224.919
IPI:IPI00222828.2	Dab2	Isoform p93 of Disabled homolog 2	710	TKSADNSLENPFS	3.26	1	36.5386	39.7972	34.3484	66.8449	56.8772	64.8922		36.5386	41.4104	31.0607	47.3761	54.0812	59.0524
IPI:IPI00420622.3	Dab2ip	Isoform 1 of Disabled homolog 2-interacting protein	33	QRQRSRSRSRTRP	1000	1	10.6768	20.8809	16.3545	18.4425	19.0952	21.2484		10.6768	21.7273	14.7891	13.071	18.1565	19.3362
IPI:IPI00420622.3	Dab2ip	Isoform 1 of Disabled homolog 2-interacting protein	35	QRSRSRSRTRPAR	1000	1	10.6768	20.8809	16.3545	18.4425	19.0952	21.2484		10.6768	21.7273	14.7891	13.071	18.1565	19.3362
IPI:IPI00420622.3	Dab2ip	Isoform 1 of Disabled homolog 2-interacting protein	37	SRSRSRTRPARES	1000	1	10.6768	20.8809	16.3545	18.4425	19.0952	21.2484		10.6768	21.7273	14.7891	13.071	18.1565	19.3362
IPI:IPI00420622.3	Dab2ip	Isoform 1 of Disabled homolog 2-interacting protein	978	SSSKGDSPELKPR	1000	1	230.848	108.606	129.813	164.992	103.884	101.342		230.848	113.008	117.388	116.937	98.7772	92.222
IPI:IPI00420622.3	Dab2ip	Isoform 1 of Disabled homolog 2-interacting protein	730	ARSSSYSEANEPD	8.65	1	38.182	49.5441	48.9026	93.4357	51.2525	60.5813		38.182	51.5524	44.2219	66.2222	48.733	55.1295
IPI:IPI00420622.3	Dab2ip	Isoform 1 of Disabled homolog 2-interacting protein	747	NGSKSLSMVDLQD	6.36	1	59.2399	65.0097	62.8106	99.012	50.0976	55.0923		59.2399	67.6449	56.7987	70.1744	47.6349	50.1344
IPI:IPI00754924.2	Dact3	Dapper homolog 3	370	PLTRGRSVEQSPP	1000	2	67.6643	37.4779	49.4996	51.1697	39.2792	36.3476		67.6643	38.997	44.7617	36.2663	37.3483	33.0766
IPI:IPI00754924.2	Dact3	Dapper homolog 3	374	GRSVEQSPPRERP	1000	2	67.6643	37.4779	49.4996	51.1697	39.2792	36.3476		67.6643	38.997	44.7617	36.2663	37.3483	33.0766
IPI:IPI00754924.2	Dact3	Dapper homolog 3	165	ASERPKSLGDASP	100.87	3	165.791	116.397	134.859	170.081	109.426	102.849		165.791	121.115	121.951	120.544	104.047	93.5933
IPI:IPI00754924.2	Dact3	Dapper homolog 3	456	ACRRWRSTAEIDA	30.7	4	252.563	249.183	287.817	319.246	257.009	256.2		252.563	259.284	260.269	226.264	244.374	233.144
IPI:IPI00754924.2	Dact3	Dapper homolog 3	481	PRGPAPSPSAPPR	24.75	2	90.1688	70.0981	88.5386	103.552	71.2695	64.132		90.1688	72.9395	80.0641	73.3918	67.766	58.3606
IPI:IPI00754924.2	Dact3	Dapper homolog 3	409	KAARSQSETSLLG	19.84	2	100.61	84.8324	100.778	126.388	85.2099	77.5172		100.61	88.2711	91.1319	89.5769	81.0211	70.5413
IPI:IPI00754924.2	Dact3	Dapper homolog 3	496	LYGCAGSDSECSA	18.5	3	204.346	187.378	236.209	268.799	213.704	210.965		204.346	194.973	213.601	190.51	203.199	191.98
IPI:IPI00754924.2	Dact3	Dapper homolog 3	491	PPRRLLYGCAGSD	17.36	2	272.686	272.544	312.656	382.288	270.128	280.66		272.686	283.592	282.73	270.945	256.849	255.403
IPI:IPI00754924.2	Dact3	Dapper homolog 3	268	AGQPRTSPGGADG	7.93	2	53.7448	84.2366	80.1116	80.3239	75.5516	54.3874		53.7448	87.6511	72.4437	56.9292	71.8376	49.493
IPI:IPI00128975.3	Dap	Death-associated protein 1	49	DDQEWESTSPPKP	14.65	1	132.217	176.685	267.066	352.821	242.56	302.703		132.217	183.847	241.504	250.06	230.636	275.462
IPI:IPI00128975.3	Dap	Death-associated protein 1	51	QEWESTSPPKPTV	8.08	1	116.77	129.658	199.726	236.174	155.449	196.911		116.77	134.914	180.609	167.387	147.807	179.191
IPI:IPI00308222.3	Dbnl	Isoform 2 of Drebrin-like protein	288	QPGKLRSPFLQKQ	1000	1	98.6926	94.0755	112.907	129.789	91.8575	93.447		98.6926	97.8889	102.1	91.9874	87.3419	85.0375
IPI:IPI00308222.3	Dbnl	Isoform 2 of Drebrin-like protein	296	FLQKQLTQPETSY	34.98	1	63.1472	59.1568	54.218	97.8925	46.9624	89.2894		63.1472	61.5547	49.0285	69.3809	44.6538	81.2541
IPI:IPI00308222.3	Dbnl	Isoform 2 of Drebrin-like protein	274	QKERAMSTTSVTS	3.38	2	192.62	175.714	182.362	244.964	176.585	258.604		192.62	182.837	164.907	173.617	167.904	235.331
IPI:IPI00395065.2	Dbr1	Lariat debranching enzyme	489	VSSDDASRSPASG	18.11	5	662.203	618.558	859.216	959.446	864.963	909.642		662.203	643.631	776.976	680.003	822.442	827.781
IPI:IPI00395065.2	Dbr1	Lariat debranching enzyme	491	SDDASRSPASGEG	15.03	4	552.748	485.979	684.099	749.923	675.109	714.706		552.748	505.678	618.62	531.505	641.921	650.388
IPI:IPI00119261.3	Dck	Deoxycytidine kinase	11	PKRFCPSPSTSSE	46.68	3	163.882	127.856	191.612	178.139	131.223	170.617		163.882	133.039	173.272	126.255	124.773	155.263
IPI:IPI00119261.3	Dck	Deoxycytidine kinase	74	FEELTTSQKSGGN	21.75	1	150.107	129.443	192.893	212.709	146.84	202.541		150.107	134.69	174.43	150.757	139.622	184.314
IPI:IPI00119261.3	Dck	Deoxycytidine kinase	15	CPSPSTSSEGTRI	19.33	1	95.2148	75.2595	110.462	104.79	75.9374	97.9543		95.2148	78.3101	99.8891	74.2695	72.2044	89.1392
IPI:IPI00761729.1	Dclk1	Isoform 2 of Serine/threonine-protein kinase DCLK1	32	RVNGLPSPTHSAH	57.78	5	313.61	325.973	421.53	461.845	261.546	395.488		313.61	339.186	381.183	327.331	248.689	359.897
IPI:IPI00761729.1	Dclk1	Isoform 2 of Serine/threonine-protein kinase DCLK1	36	LPSPTHSAHCSFY	50.72	8	401.919	422.935	541.294	591.826	327.589	503.685		401.919	440.079	489.484	419.454	311.485	458.357
IPI:IPI00761729.1	Dclk1	Isoform 2 of Serine/threonine-protein kinase DCLK1	362	LDSVGDSVxxxxx	48.94	4	315.259	318.579	408.721	487.142	307.953	343.236		315.259	331.493	369.6	345.26	292.814	312.347
IPI:IPI00761729.1	Dclk1	Isoform 2 of Serine/threonine-protein kinase DCLK1	358	SSDDLDSVGDSVx	48.83	2	149.839	166.923	217.58	276.051	153.713	194.6		149.839	173.689	196.754	195.65	146.157	177.088
IPI:IPI00468380.4	Dclk1	Isoform 1 of Serine/threonine-protein kinase DCLK1	332	RSGKSPSPSPTSP	30.83	3	230.278	168.029	200.247	240.918	180.554	181.499		230.278	174.84	181.08	170.75	171.678	165.165
IPI:IPI00761729.1	Dclk1	Isoform 2 of Serine/threonine-protein kinase DCLK1	332	RSGKSPSPSPTSP	30.83	1	79.6724	40.3947	55.1923	58.5346	46.3064	45.8677		79.6724	42.0321	49.9096	41.4862	44.03	41.74
IPI:IPI00761729.1	Dclk1	Isoform 2 of Serine/threonine-protein kinase DCLK1	310	RSKSPASTSSVNG	27.03	4	421.61	571.468	717.568	949.765	575.048	694.731		421.61	594.632	648.886	673.142	546.779	632.211
IPI:IPI00468380.4	Dclk1	Isoform 1 of Serine/threonine-protein kinase DCLK1	340	SPTSPGSLRKQRI	25.88	1	47.3776	45.6736	43.3207	65.7767	41.8325	37.0497		47.3776	47.525	39.1743	46.619	39.7761	33.7155
IPI:IPI00761729.1	Dclk1	Isoform 2 of Serine/threonine-protein kinase DCLK1	305	PGPSRRSKSPAST	24.38	2	230.524	212.824	312.588	356.131	235.001	257.596		230.524	221.451	282.669	252.406	223.449	234.414
IPI:IPI00761729.1	Dclk1	Isoform 2 of Serine/threonine-protein kinase DCLK1	307	PSRRSKSPASTSS	22.13	4	252.097	457.854	556.903	758.533	436.471	539.004		252.097	476.413	503.599	537.607	415.015	490.498
IPI:IPI00761729.1	Dclk1	Isoform 2 of Serine/threonine-protein kinase DCLK1	353	LYRPLSSDDLDSV	20.33	1	12.2394	27.0066	39.6259	49.1558	24.579	33.613		12.2394	28.1013	35.8331	34.839	23.3707	30.5881
IPI:IPI00468380.4	Dclk1	Isoform 1 of Serine/threonine-protein kinase DCLK1	337	PSPSPTSPGSLRK	18.42	5	398.411	354.265	396.561	472.172	368.697	394.224		398.411	368.626	358.604	334.65	350.572	358.747
IPI:IPI00761729.1	Dclk1	Isoform 2 of Serine/threonine-protein kinase DCLK1	337	PSPSPTSPGSLRR	18.42	3	214.066	160.681	192.377	220.954	173.672	190.468		214.066	167.194	173.963	156.6	165.135	173.327
IPI:IPI00761729.1	Dclk1	Isoform 2 of Serine/threonine-protein kinase DCLK1	352	DLYRPLSSDDLDS	18.11	4	456.629	517.787	725.273	805.28	531.735	561.799		456.629	538.775	655.853	570.739	505.595	511.241
IPI:IPI00761729.1	Dclk1	Isoform 2 of Serine/threonine-protein kinase DCLK1	324	PGSQLSTPRSGKS	16.22	1	110.701	79.1402	137.653	124.765	111.254	106.334		110.701	82.3481	124.478	88.4267	105.785	96.7648
IPI:IPI00468380.4	Dclk1	Isoform 1 of Serine/threonine-protein kinase DCLK1	330	TPRSGKSPSPSPT	14.23	2	175.933	199.116	208.47	261.493	196.843	210.583		175.933	207.187	188.516	185.332	187.167	191.632
IPI:IPI00761729.1	Dclk1	Isoform 2 of Serine/threonine-protein kinase DCLK1	330	TPRSGKSPSPSPT	14.23	1	94.8156	87.492	106.02	126.882	94.2334	105.408		94.8156	91.0385	95.8723	89.9271	89.601	95.9221
IPI:IPI00761729.1	Dclk1	Isoform 2 of Serine/threonine-protein kinase DCLK1	320	VNGTPGSQLSTPR	8.7	1	110.701	79.1402	137.653	124.765	111.254	106.334		110.701	82.3481	124.478	88.4267	105.785	96.7648
IPI:IPI00468380.4	Dclk1	Isoform 1 of Serine/threonine-protein kinase DCLK1	744	SEDYSPSSSETVR	5.88	1	37.3394	33.2677	45.1263	55.3703	41.4033	38.1471		37.3394	34.6162	40.807	39.2435	39.368	34.7142
IPI:IPI00468380.4	Dclk1	Isoform 1 of Serine/threonine-protein kinase DCLK1	736	APPELNSESEDYS	0	1	21.6688	27.4827	31.9555	45.8672	29.2634	29.2773		21.6688	28.5967	28.8969	32.5082	27.8248	26.6426
IPI:IPI00226417.3	Dclk2	Doublecortin-like protein kinase	376	AQGRSSSNVNGGP	9.34	3	200.376	123.049	147.731	156.781	190.264	162.497		200.376	128.037	133.591	111.118	180.91	147.873
IPI:IPI00130114.5	Dcp1a	mRNA-decapping enzyme 1A	420	LQKLRLTPQHDQI	1000	1	35.9514	29.7269	39.9615	39.5203	34.3674	31.1835		35.9514	30.9319	36.1366	28.0099	32.6779	28.3772
IPI:IPI00130114.5	Dcp1a	mRNA-decapping enzyme 1A	543	LERKASSPSPLTV	28.28	4	142.601	129.884	140.083	180.343	133.073	137.465		142.601	135.149	126.674	127.817	126.531	125.094
IPI:IPI00130114.5	Dcp1a	mRNA-decapping enzyme 1A	542	DLERKASSPSPLT	27.16	3	122.762	124.765	135.43	165.703	129.179	137.024		122.762	129.822	122.468	117.441	122.829	124.693
IPI:IPI00130114.5	Dcp1a	mRNA-decapping enzyme 1A	164	RDKQSPSQANGCS	26.93	1	43.0776	40.9531	48.1185	59.6381	54.336	49.0889		43.0776	42.6131	43.5128	42.2683	51.6649	44.6713
IPI:IPI00130114.5	Dcp1a	mRNA-decapping enzyme 1A	545	RKASSPSPLTVGT	26.42	2	51.2548	56.9813	59.8001	72.6403	58.5184	68.683		51.2548	59.291	54.0763	51.4835	55.6417	62.5021
IPI:IPI00111352.5	Dcp2	mRNA-decapping enzyme 2	249	FGDSSDSDNGFSS	46.34	2	191.725	197.046	262.256	334.004	244.838	313.923		191.725	205.034	237.154	236.724	232.802	285.672
IPI:IPI00111352.5	Dcp2	mRNA-decapping enzyme 2	247	RRFGDSSDSDNGF	39.91	2	191.725	197.046	262.256	334.004	244.838	313.923		191.725	205.034	237.154	236.724	232.802	285.672
IPI:IPI00111352.5	Dcp2	mRNA-decapping enzyme 2	246	SRRFGDSSDSDNG	37.86	2	191.725	197.046	262.256	334.004	244.838	313.923		191.725	205.034	237.154	236.724	232.802	285.672
IPI:IPI00420924.2	Dcx	Doublecortin, isoform CRA_d	306	PMRRSKSPADSGN	8.63	1	41.7986	49.1464	70.0309	122.429	27.7019	36.7423		41.7986	51.1385	63.3279	86.7711	26.3401	33.4358
IPI:IPI00896596.1	Dda1	DET1- and DDB1-associated protein 1	33	ASNRRPSVYLPTR	50.72	1	34.798	37.6668	35.9162	59.9468	24.7019	34.3782		34.798	39.1936	32.4785	42.4871	23.4876	31.2844
IPI:IPI00896596.1	Dda1	DET1- and DDB1-associated protein 1	95	KVARTDSPDMPED	27.62	3	203.841	197.102	256.678	318.582	223.674	241.206		203.841	205.092	232.11	225.794	212.678	219.5
IPI:IPI00124761.1	Ddr2	Discoidin domain-containing receptor 2	481	FPLRPDYQEPSRL	43.77	1	35.3261	27.4568	41.3191	54.7863	47.87	35.9996		35.3261	28.5698	37.3642	38.8296	45.5168	32.7599
IPI:IPI00124761.1	Ddr2	Discoidin domain-containing receptor 2	461	NNNRSSSPSEQES	13.19	1	59.4432	45.028	70.0162	79.7158	52.0596	34.9307		59.4432	46.8532	63.3146	56.4982	49.5004	31.7872
IPI:IPI00124761.1	Ddr2	Discoidin domain-containing receptor 2	459	MFNNNRSSSPSEQ	0	1	54.0288	43.0209	58.5137	71.8368	66.8584	41.9653		54.0288	44.7648	52.9131	50.914	63.5717	38.1888
IPI:IPI00127172.3	Ddx1	ATP-dependent RNA helicase DDX1	632	VWYHVCSNRGKGC	71.07	1	30.9216	28.6714	33.5573	34.4471	30.5346	38.1867		30.9216	29.8336	30.3454	24.4142	29.0336	34.7502
IPI:IPI00896604.1	Ddx10	Probable ATP-dependent RNA helicase DDX10	587	EEQDEETEDEETE	56.76	2	271.518	305.27	315.08	469.6	263.015	300.784		271.518	317.644	284.922	332.827	250.085	273.716
IPI:IPI00896604.1	Ddx10	Probable ATP-dependent RNA helicase DDX10	807	HRSSEESESEDTN	29.93	1	73.9286	86.4054	92.6525	117.13	77.6411	84.7616		73.9286	89.9078	83.7843	83.0154	73.8244	77.1337
IPI:IPI00896604.1	Ddx10	Probable ATP-dependent RNA helicase DDX10	552	ADESPAYVSEKMS	11.72	1	65.864	72.7245	88.5931	120.056	70.3896	100.145		65.864	75.6724	80.1134	85.0892	66.9293	91.1327
IPI:IPI00122400.7	Ddx20	Probable ATP-dependent RNA helicase DDX20	496	PGNQTPSPRNTSA	42.14	2	62.4652	54.1412	72.2719	65.8409	68.8175	60.2886		62.4652	56.3358	65.3544	46.6645	65.4345	54.8631
IPI:IPI00122400.7	Ddx20	Probable ATP-dependent RNA helicase DDX20	494	RTPGNQTPSPRNT	24.78	1	39.0402	33.8443	46.1339	40.3961	45.4784	39.6821		39.0402	35.2162	41.7182	28.6306	43.2427	36.111
IPI:IPI00122400.7	Ddx20	Probable ATP-dependent RNA helicase DDX20	569	HQAKDSSPGSLPK	11.51	1	71.1215	65.9414	71.4167	99.0643	65.3606	71.7254		71.1215	68.6143	64.581	70.2114	62.1476	65.2707
IPI:IPI00120691.3	Ddx21	Nucleolar RNA helicase 2	118	IITEEPSEEEADM	40.62	2	93.6888	144.531	177.498	220.947	130.718	163.609		93.6888	150.389	160.509	156.595	124.292	148.886
IPI:IPI00120691.3	Ddx21	Nucleolar RNA helicase 2	243	DAPGEESSSETEK	16.22	7	952.469	722.298	885.647	1138.25	809.321	899.34		952.469	751.576	800.877	806.73	769.535	818.406
IPI:IPI00120691.3	Ddx21	Nucleolar RNA helicase 2	233	QPSEPKSNSSDAP	15.87	1	145.934	157.928	198.393	270.234	193.959	212.521		145.934	164.33	179.404	191.527	184.424	193.396
IPI:IPI00120691.3	Ddx21	Nucleolar RNA helicase 2	244	APGEESSSETEKE	14.01	1	109.041	98.5885	123.32	164.362	102.615	121.395		109.041	102.585	111.516	116.491	97.5706	110.47
IPI:IPI00120691.3	Ddx21	Nucleolar RNA helicase 2	245	PGEESSSETEKEI	6.96	2	191.093	187.876	216.235	261.202	161.709	194.767		191.093	195.492	195.538	185.126	153.759	177.239
IPI:IPI00113576.2	Ddx24	DEAD (Asp-Glu-Ala-Asp) box polypeptide 24 isoform 1	126	RKAQAVSEEEEEE	88.5	2	191.215	150.726	194.054	242.186	124.238	197.351		191.215	156.835	175.48	171.648	118.13	179.591
IPI:IPI00113576.2	Ddx24	DEAD (Asp-Glu-Ala-Asp) box polypeptide 24 isoform 1	138	EEGQSSSPKKKIK	7.38	1	168.011	127.241	168.899	200.909	105.978	175.267		168.011	132.399	152.733	142.393	100.768	159.494
IPI:IPI00113576.2	Ddx24	DEAD (Asp-Glu-Ala-Asp) box polypeptide 24 isoform 1	903	QPGSSTSxxxxxx	0	1	22.6387	23.7364	20.9173	25.6385	20.6035	22.6706		22.6387	24.6986	18.9152	18.1712	19.5907	20.6304
IPI:IPI00230035.7	Ddx3x	ATP-dependent RNA helicase DDX3X	612	SGASSSSFSSSRA	10.36	1	29.5773	32.0642	35.7632	49.3489	35.2488	45.7523		29.5773	33.3639	32.3401	34.9758	33.516	41.635
IPI:IPI00127071.3	Ddx41	Probable ATP-dependent RNA helicase DDX41	21	EATAGGSRSEDED	39.9	1	96.4171	69.1285	99.6505	102.586	84.9402	92.547		96.4171	71.9306	90.1124	72.7074	80.7646	84.2185
IPI:IPI00127071.3	Ddx41	Probable ATP-dependent RNA helicase DDX41	23	TAGGSRSEDEDED	14.12	1	96.4171	69.1285	99.6505	102.586	84.9402	92.547		96.4171	71.9306	90.1124	72.7074	80.7646	84.2185
IPI:IPI00468896.7	Ddx46	Isoform 1 of Probable ATP-dependent RNA helicase DDX46	804	ALGLQDSDDEDAA	96.56	2	67.1208	66.6001	86.4814	101.559	82.9118	79.8609		67.1208	69.2997	78.2038	71.9799	78.836	72.674
IPI:IPI00396728.3	Ddx51	ATP-dependent RNA helicase DDX51	77	RRRRRVSGSATPN	20.17	3	162.025	159.963	170.376	248.818	118.427	136.565		162.025	166.447	154.069	176.349	112.605	124.275
IPI:IPI00474721.1	Ddx54	Putative uncharacterized protein	74	PTSECVSDVEPDT	43.41	4	159.754	214.988	211.432	326.242	177.731	221.254		159.754	223.703	191.195	231.223	168.994	201.342
IPI:IPI00474721.1	Ddx54	Putative uncharacterized protein	774	KIDDRDSEEEGPS	37.4	3	216.57	200.173	214.362	321.627	154.97	187.083		216.57	208.286	193.844	227.952	147.352	170.247
IPI:IPI00474721.1	Ddx54	Putative uncharacterized protein	368	VSCAHIYSALDQT	12.32	1	38.1055	34.0612	52.9356	55.8432	51.5118	47.5491		38.1055	35.4419	47.8689	39.5786	48.9795	43.2701
IPI:IPI00453808.4	Ddx55	ATP-dependent RNA helicase DDX55	544	RKKDEGSDIDDED	144.23	1	40.5692	43.0676	56.1912	73.8089	68.4524	74.0973		40.5692	44.8133	50.8129	52.3118	65.0874	67.4291
IPI:IPI00119928.2	Ddx59	Isoform 1 of Probable ATP-dependent RNA helicase DDX59	149	EGSLRPSSPQRVA	34.49	1	108.131	99.759	125.937	116.916	89.8348	83.1576		108.131	103.803	113.883	82.8637	85.4186	75.6741
IPI:IPI00227720.3	Dek	Protein DEK	306	KSSKKESESEDSS	1000	2	216.428	108.703	168.54	164.43	152.604	140.594		216.428	113.109	152.409	116.539	145.102	127.942
IPI:IPI00227720.3	Dek	Protein DEK	308	SKKESESEDSSDD	1000	2	216.428	108.703	168.54	164.43	152.604	140.594		216.428	113.109	152.409	116.539	145.102	127.942
IPI:IPI00227720.3	Dek	Protein DEK	311	ESESEDSSDDEPL	1000	2	216.428	108.703	168.54	164.43	152.604	140.594		216.428	113.109	152.409	116.539	145.102	127.942
IPI:IPI00227720.3	Dek	Protein DEK	312	SESEDSSDDEPLI	1000	2	216.428	108.703	168.54	164.43	152.604	140.594		216.428	113.109	152.409	116.539	145.102	127.942
IPI:IPI00227720.3	Dek	Protein DEK	33	PGPREESEEEEED	1000	5	1401.65	285.276	535.558	455.356	497.127	404.033		1401.65	296.84	484.297	322.732	472.688	367.673
IPI:IPI00227720.3	Dek	Protein DEK	55	EEEKEKSLIVEGK	1000	1	573.922	79.018	192.423	139.333	155.805	121.756		573.922	82.221	174.005	98.7517	148.146	110.799
IPI:IPI00322415.4	Dennd1a	DENN domain-containing protein 1A	592	PLGQAKSLEDLRA	1000	1	47.9447	58.1229	70.0738	83.4402	74.644	69.899		47.9447	60.4789	63.3667	59.1379	70.9746	63.6086
IPI:IPI00322415.4	Dennd1a	DENN domain-containing protein 1A	523	RRTSVSSPEQPQP	22.85	2	57.6753	50.7413	69.9125	94.6161	64.6778	70.9544		57.6753	52.7981	63.2208	67.0588	61.4983	64.5691
IPI:IPI00322415.4	Dennd1a	DENN domain-containing protein 1A	520	VEGRRTSVSSPEQ	0	3	91.0889	93.8756	124.134	166.702	118.64	118.671		91.0889	97.6808	112.253	118.15	112.808	107.991
IPI:IPI00225616.3	Dennd2a	DENN domain-containing protein 2A	497	KRVKRLSQSTESN	30.7	3	374.598	406.593	347.183	566.096	302.459	340.727		374.598	423.074	313.952	401.218	287.59	310.064
IPI:IPI00225616.3	Dennd2a	DENN domain-containing protein 2A	303	PPPLPSSPPPTSV	11.56	2	23.6775	25.0906	23.5951	38.9893	19.5729	24.6505		23.6775	26.1077	21.3367	27.6335	18.6107	22.4321
IPI:IPI00114227.7	Dennd4a	hypothetical protein LOC102442	1269	SSLPPNSPRPVRL	37.93	1	45.33	56.5332	54.2966	74.5167	59.7717	60.6364		45.33	58.8248	49.0996	52.8134	56.8334	55.1796
IPI:IPI00114227.7	Dennd4a	hypothetical protein LOC102442	1264	KACRRSSLPPNSP	24.21	1	45.33	56.5332	54.2966	74.5167	59.7717	60.6364		45.33	58.8248	49.0996	52.8134	56.8334	55.1796
IPI:IPI00114227.7	Dennd4a	hypothetical protein LOC102442	1237	LTSRTPSIDLQRA	13.27	1	21.4268	24.8107	23.3615	38.8232	22.9072	30.0293		21.4268	25.8164	21.1255	27.5158	21.7811	27.3269
IPI:IPI00114227.7	Dennd4a	hypothetical protein LOC102442	741	LPSKPSSPGSPSP	12.2	1	34.3437	29.9928	34.5796	59.4419	40.4221	41.9536		34.3437	31.2086	31.2698	42.1292	38.435	38.1781
IPI:IPI00114227.7	Dennd4a	hypothetical protein LOC102442	1032	HKSDDGSHLQQQM	9.49	1	62.1828	80.4801	67.1234	125.875	45.9982	78.6778		62.1828	83.7424	60.6987	89.2134	43.737	71.5974
IPI:IPI00114227.7	Dennd4a	hypothetical protein LOC102442	744	KPSSPGSPSPMFR	7.53	1	34.3437	29.9928	34.5796	59.4419	40.4221	41.9536		34.3437	31.2086	31.2698	42.1292	38.435	38.1781
IPI:IPI00153183.7	Dennd4b	Isoform 1 of DENN domain-containing protein 4B	732	VPGPSRSAPSSPA	46.24	1	41.6951	27.0138	39.2413	34.8554	50.4966	38.1271		41.6951	28.1088	35.4853	24.7036	48.0142	34.696
IPI:IPI00153183.7	Dennd4b	Isoform 1 of DENN domain-containing protein 4B	736	SRSAPSSPAPRRT	0	2	63.4801	45.9251	62.2538	57.2945	77.7982	62.9108		63.4801	47.7867	56.2952	40.6072	73.9737	57.2493
IPI:IPI00348488.5	Dennd4c	DENN/MADD domain containing 4C	1036	SIVKVPSGLFDTN	39.33	1	52.2391	38.9122	52.1573	53.6993	56.0897	51.2243		52.2391	40.4895	47.1651	38.0592	53.3324	46.6145
IPI:IPI00348488.5	Dennd4c	DENN/MADD domain containing 4C	740	GSSITNSPALMAK	32.07	1	129.971	119.668	168.65	176.005	127.947	152.118		129.971	124.519	152.508	124.743	121.657	138.429
IPI:IPI00348488.5	Dennd4c	DENN/MADD domain containing 4C	1419	QAATVASKMWVAV	18.49	1	23.9072	58.1515	28.6563	32.3355	61.4932	55.1213		23.9072	60.5087	25.9135	22.9177	58.4703	50.1608
IPI:IPI00348488.5	Dennd4c	DENN/MADD domain containing 4C	1145	HVTRTHSFENVNC	10.3	3	72.227	67.7476	82.9999	114.228	67.5689	78.1156		72.227	70.4937	75.0556	80.9589	64.2473	71.0858
IPI:IPI00348488.5	Dennd4c	DENN/MADD domain containing 4C	1323	PLERSSSLPSDRG	0	1	38.1436	67.4017	66.4097	98.1681	77.3456	93.5565		38.1436	70.1338	60.0533	69.5762	73.5434	85.1371
IPI:IPI00348488.5	Dennd4c	DENN/MADD domain containing 4C	1136	LTCPKTSPPHVTR	0	2	45.808	45.0619	69.3033	76.6142	64.3554	53.3007		45.808	46.8885	62.6699	54.3	61.1918	48.5041
IPI:IPI00396735.1	Dennd5a	DENN domain-containing protein 5A	1079	DERPCRTPPLQQS	29.65	3	150.958	146.342	171.536	204.872	157.451	149.207		150.958	152.274	155.117	145.202	149.711	135.78
IPI:IPI00396735.1	Dennd5a	DENN domain-containing protein 5A	1085	TPPLQQSPSVIRR	24.15	5	203.53	202.046	227.004	282.129	215.618	211.247		203.53	210.236	205.276	199.958	205.019	192.237
IPI:IPI00417160.4	Depdc5	DEP domain-containing protein 5	1497	RRRRNSTSSTNQN	10.33	1	40.036	37.3601	49.1099	58.5608	45.5944	45.6262		40.036	38.8745	44.4093	41.5047	43.353	41.5202
IPI:IPI00417160.4	Depdc5	DEP domain-containing protein 5	525	QASDDSSLGKSTN	0	1	102.291	86.8371	112.701	117.474	96.8156	85.512		102.291	90.357	101.914	83.2592	92.0563	77.8166
IPI:IPI00130102.4	Des	Desmin	28	PGFSLGSPLSSPV	31.81	7	397.153	577.68	406.367	717.552	63.25	124.857		397.153	601.096	367.471	508.562	60.1407	113.621
IPI:IPI00130102.4	Des	Desmin	32	LGSPLSSPVFPRA	24.84	5	289.606	437.591	304.652	537.622	44.5884	91.0569		289.606	455.329	275.492	381.037	42.3965	82.8625
IPI:IPI00130102.4	Des	Desmin	431	LNFRETSPEQRGS	19.33	1	30.3159	113.95	28.7978	41.7211	18.1956	23.4545		30.3159	118.569	26.0414	29.5697	17.3011	21.3438
IPI:IPI00230263.4	Dgcr14	DiGeorge syndrome critical region protein 14 isoform 1	395	LTPKGLSPAMSPA	1000	1	7.8424	9.93521	10.9252	15.6604	9.01841	12.036		7.8424	10.3379	9.87949	11.0992	8.57508	10.9529
IPI:IPI00230263.4	Dgcr14	DiGeorge syndrome critical region protein 14 isoform 1	399	GLSPAMSPALQRL	1000	1	7.8424	9.93521	10.9252	15.6604	9.01841	12.036		7.8424	10.3379	9.87949	11.0992	8.57508	10.9529
IPI:IPI00230263.4	Dgcr14	DiGeorge syndrome critical region protein 14 isoform 1	296	ELIPQESPRVGGF	1000	1	53.0367	40.4287	48.9045	58.5267	40.4962	36.6847		53.0367	42.0675	44.2236	41.4806	38.5055	33.3834
IPI:IPI00400143.1	Dgcr8	Protein DGCR8	373	NCDLAPSGEVSPV	1000	1	57.1429	68.7036	100.262	98.3752	112.081	95.4957		57.1429	71.4885	90.6654	69.723	106.571	86.9018
IPI:IPI00400143.1	Dgcr8	Protein DGCR8	377	APSGEVSPVKPLG	1000	1	57.1429	68.7036	100.262	98.3752	112.081	95.4957		57.1429	71.4885	90.6654	69.723	106.571	86.9018
IPI:IPI00400143.1	Dgcr8	Protein DGCR8	275	GDSDHPSDGETSV	38.27	5	480.355	441.068	602.976	669.47	597.3	542.683		480.355	458.947	545.263	474.484	567.938	493.845
IPI:IPI00400143.1	Dgcr8	Protein DGCR8	271	EKYGGDSDHPSDG	28.34	7	628.892	599.587	811.011	904.801	809.208	751.354		628.892	623.892	733.385	641.274	769.428	683.738
IPI:IPI00400143.1	Dgcr8	Protein DGCR8	95	PNCSGHSPRTARH	20.8	1	57.3355	51.0464	85.8823	77.3734	54.3028	62.084		57.3355	53.1156	77.6621	54.8381	51.6333	56.4969
IPI:IPI00396685.1	Dgkq	Diacylglycerol kinase, theta	22	GSPRLGSPAGSPV	106.2	3	133.805	148.501	146.413	221.721	145.397	182.636		133.805	154.521	132.399	157.144	138.249	166.2
IPI:IPI00396685.1	Dgkq	Diacylglycerol kinase, theta	26	LGSPAGSPVLGIS	87.87	3	133.805	148.501	146.413	221.721	145.397	182.636		133.805	154.521	132.399	157.144	138.249	166.2
IPI:IPI00396685.1	Dgkq	Diacylglycerol kinase, theta	17	TWPGSGSPRLGSP	24.84	1	38.8236	48.7319	42.2661	63.6845	33.7671	41.4426		38.8236	50.7072	38.2206	45.1361	32.1071	37.7131
IPI:IPI00311140.2	Dhx16	DEAH (Asp-Glu-Ala-His) box polypeptide 16	163	TEEKPASEDEWER	34.04	1	308.691	53.1739	78.3518	86.5413	71.1781	59.2286		308.691	55.3293	70.8524	61.3358	67.6791	53.8985
IPI:IPI00311140.2	Dhx16	DEAH (Asp-Glu-Ala-His) box polypeptide 16	155	KAGGSKSPTEEKP	33.68	1	308.691	53.1739	78.3518	86.5413	71.1781	59.2286		308.691	55.3293	70.8524	61.3358	67.6791	53.8985
IPI:IPI00339468.4	Dhx9	Isoform 2 of ATP-dependent RNA helicase A	324	LAHFEPSQRQNAV	1000	1	31.4244	41.0703	40.3118	58.1183	34.5541	44.7086		31.4244	42.7351	36.4534	41.1911	32.8555	40.6852
IPI:IPI00875791.1	Dhx9	Isoform 1 of ATP-dependent RNA helicase A	136	ESSGYGSPGPTWD	40.34	4	244.041	231.688	268.303	343.135	260.937	266.979		244.041	241.079	242.623	243.196	248.109	242.953
IPI:IPI00339468.4	Dhx9	Isoform 2 of ATP-dependent RNA helicase A	137	ESSGYGSPGPTWD	36.83	7	390.613	369.229	478.558	572.519	460.327	443.997		390.613	384.195	432.753	405.77	437.698	404.04
IPI:IPI00280961.4	Diap2	diaphanous homolog 2 isoform 2	80	KPVIQHSIDYQTA	25.66	1	22.0698	33.5503	35.9198	58.7117	32.8687	56.8814		22.0698	34.9103	32.4817	41.6117	31.2529	51.7625
IPI:IPI00453851.4	Dido1	Isoform 1 of Death-inducer obliterator 1	806	EDSPPVSDSEEQQ	64.54	6	528.482	471.182	672.397	723.564	694.408	649.045		528.482	490.281	608.038	512.823	660.271	590.636
IPI:IPI00453851.4	Dido1	Isoform 1 of Death-inducer obliterator 1	802	IPDMEDSPPVSDS	62.14	6	528.482	471.182	672.397	723.564	694.408	649.045		528.482	490.281	608.038	512.823	660.271	590.636
IPI:IPI00453851.4	Dido1	Isoform 1 of Death-inducer obliterator 1	1726	SAGKNDSPVADME	33.19	3	121.027	123.297	170.165	188.827	185.786	186.153		121.027	128.295	153.878	133.83	176.653	169.4
IPI:IPI00453851.4	Dido1	Isoform 1 of Death-inducer obliterator 1	1016	LAKPSSSPDPRYL	10.33	1	171.009	175.251	237.089	257.437	256.066	222.417		171.009	182.355	214.396	182.457	243.478	202.401
IPI:IPI00229896.4	Disp1	Isoform 1 of Protein dispatched homolog 1	1472	GEAGCRSCPNSPQ	69.55	1	33.0486	26.9609	31.4785	43.3607	24.2856	20.6946		33.0486	28.0538	28.4655	30.7317	23.0917	18.8322
IPI:IPI00229896.4	Disp1	Isoform 1 of Protein dispatched homolog 1	1476	CRSCPNSPQSCRS	35.82	1	33.0486	26.9609	31.4785	43.3607	24.2856	20.6946		33.0486	28.0538	28.4655	30.7317	23.0917	18.8322
IPI:IPI00113635.7	Dkc1	H/ACA ribonucleoprotein complex subunit 4	508	KVVEEMSExxxxx	1000	10	536.112	566.461	646.564	784.519	524.99	542.293		536.112	589.422	584.678	556.025	499.182	493.491
IPI:IPI00113635.7	Dkc1	H/ACA ribonucleoprotein complex subunit 4	451	IKRKRDSESESDE	34.36	6	611.518	639.443	788.019	1018.32	729.319	787.556		611.518	665.363	712.594	721.727	693.466	716.682
IPI:IPI00113635.7	Dkc1	H/ACA ribonucleoprotein complex subunit 4	453	RKRDSESESDETP	31.51	5	520.848	570.098	689.404	916.081	638.777	706.93		520.848	593.207	623.418	649.268	607.376	643.312
IPI:IPI00113635.7	Dkc1	H/ACA ribonucleoprotein complex subunit 4	455	RDSESESDETPTV	25.88	6	480.045	473.695	613.869	760.915	593.487	605.057		480.045	492.897	555.113	539.296	564.312	550.606
IPI:IPI00113635.7	Dkc1	H/ACA ribonucleoprotein complex subunit 4	481	PKTVLESGGETGD	21.77	2	244.17	229.688	308.328	400.632	267.767	292.113		244.17	238.999	278.816	283.946	254.603	265.825
IPI:IPI00113635.7	Dkc1	H/ACA ribonucleoprotein complex subunit 4	458	ESESDETPTVPQL	17.56	3	241.498	284.8	324.866	451.367	272.191	325.214		241.498	296.344	293.772	319.904	258.811	295.947
IPI:IPI00314102.5	Dlc1	Isoform 2 of Rho GTPase-activating protein 7	120	SPHRKRSEDSDED	57.22	1	243.537	285.042	294.746	439.3	238.848	327.547		243.537	296.596	266.534	311.352	227.107	298.07
IPI:IPI00314102.5	Dlc1	Isoform 2 of Rho GTPase-activating protein 7	123	RKRSEDSDEDEPC	53.27	2	321.002	341.542	375.871	524.63	325.245	408.235		321.002	355.387	339.895	371.829	309.256	371.497
IPI:IPI00125861.2	Dlg1;LOC100047603	Isoform 3 of Disks large homolog 1	619	LHVINASDDEWWQ	1000	1	45.4624	51.7251	52.8277	73.9683	66.4135	64.9189		45.4624	53.8218	47.7713	52.4247	63.1487	59.0767
IPI:IPI00125861.2	Dlg1;LOC100047603	Isoform 3 of Disks large homolog 1	671	RGDKGQSFNDKRK	1000	1	93.2888	73.744	56.7708	100.367	67.6563	73.5312		93.2888	76.7332	51.337	71.1347	64.3304	66.914
IPI:IPI00125861.2	Dlg1;LOC100047603	Isoform 3 of Disks large homolog 1	575	VSSGSGSLRTSQK	35.92	3	193.981	226.056	195.772	331.698	173.077	186.033		193.981	235.219	177.034	235.089	164.569	169.292
IPI:IPI00125861.2	Dlg1;LOC100047603	Isoform 3 of Disks large homolog 1	635	VTPDGESDEVGVI	28.39	1	110.397	143.78	150.957	247.068	162.742	176.663		110.397	149.608	136.508	175.108	154.742	160.765
IPI:IPI00125861.2	Dlg1;LOC100047603	Isoform 3 of Disks large homolog 1	707	ADQHVTSNASDSE	24.76	1	74.8198	84.6991	82.7855	138.571	77.383	64.1279		74.8198	88.1324	74.8617	98.2116	73.5789	58.3569
IPI:IPI00125861.2	Dlg1;LOC100047603	Isoform 3 of Disks large homolog 1	710	HVTSNASDSESSY	19.85	5	293.584	351.661	371.049	628.688	376.434	336.498		293.584	365.916	335.534	445.58	357.929	306.216
IPI:IPI00125861.2	Dlg1;LOC100047603	Isoform 3 of Disks large homolog 1	573	SSVSSGSGSLRTS	18.87	3	219.622	214.985	229.105	316.622	224.681	219.728		219.622	223.699	207.176	224.405	213.636	199.954
IPI:IPI00125861.2	Dlg1;LOC100047603	Isoform 3 of Disks large homolog 1	699	QSEQETSDADQHV	7.71	1	16.4913	23.2363	18.3033	34.8946	20.6687	12.6234		16.4913	24.1782	16.5514	24.7314	19.6527	11.4874
IPI:IPI00421139.8	Dlg5	Putative uncharacterized protein	1241	SARLGSSSNLQFK	4.79	1	62.8469	83.4745	80.2448	122.977	74.7726	89.522		62.8469	86.8581	72.5642	87.1594	71.0969	81.4657
IPI:IPI00310862.6	Dlgap5	Isoform 1 of Disks large-associated protein 5	328	YQVAPLSPRSANA	45.03	1	28.8754	22.521	39.1719	41.9138	28.1232	29.9468		28.8754	23.4339	35.4226	29.7062	26.7407	27.2518
IPI:IPI00674554.2	Dmxl1	Dmx-like 1	914	LPEEHYSSSPEKI	7.53	1	107.491	112.155	140.818	172.533	105.801	152.497		107.491	116.701	127.34	122.282	100.6	138.773
IPI:IPI00262991.1	Dnajc1	DnaJ homolog subfamily C member 1	478	SEQNDSSDEEKQR	49.45	1	177.935	81.8553	99.542	154.164	90.3258	75.0712		177.935	85.1733	90.0143	109.263	85.8855	68.3154
IPI:IPI00262991.1	Dnajc1	DnaJ homolog subfamily C member 1	477	ISEQNDSSDEEKQ	48.3	1	177.935	81.8553	99.542	154.164	90.3258	75.0712		177.935	85.1733	90.0143	109.263	85.8855	68.3154
IPI:IPI00128371.1	Dnajc17	DnaJ homolog subfamily C member 17	112	QAQAHGSEEEEES	20.66	2	44.0138	36.9045	47.2377	47.4227	41.3644	39.8809		44.0138	38.4004	42.7163	33.6106	39.331	36.2919
IPI:IPI00755714.3	Dnajc21	DnaJ (Hsp40) homolog, subfamily C, member 21	283	KEFGDGSDENEVE	1000	1	182.294	79.9184	120.109	121.527	122.891	105.033		182.294	83.1579	108.613	86.1318	116.85	95.5809
IPI:IPI00132206.1	Dnajc5	DnaJ homolog subfamily C member 5	10	QRQRSLSTSGESL	0	2	305.182	312.022	351.619	570.05	295.684	235.106		305.182	324.67	317.964	404.021	281.149	213.948
IPI:IPI00331291.2	Dnm1	Isoform 6 of Dynamin-1	770	VPAGRRSPTSSPT	28.87	4	197.286	153.489	176.471	172.914	199.935	187.292		197.286	159.711	159.58	122.552	190.107	170.437
IPI:IPI00331291.2	Dnm1	Isoform 6 of Dynamin-1	772	AGRRSPTSSPTPQ	26.53	2	152.819	126.855	136.211	136.435	163.42	140.708		152.819	131.997	123.174	96.6977	155.387	128.046
IPI:IPI00331291.2	Dnm1	Isoform 6 of Dynamin-1	774	RRSPTSSPTPQRR	15.5	5	172.324	115.013	129.802	132.087	160.555	151.364		172.324	119.675	117.378	93.6158	152.663	137.742
IPI:IPI00331291.2	Dnm1	Isoform 6 of Dynamin-1	847	SRKGPASPTRPAA	14.89	2	164.427	157.132	164.413	183.503	220.371	219.361		164.427	163.502	148.677	130.057	209.538	199.62
IPI:IPI00172221.2	Dnm1l	Isoform 2 of Dynamin-1-like protein	596	IPIMPASPQKGHA	81.27	2	480.681	246.583	310.431	382.283	257.694	248.892		480.681	256.579	280.718	270.941	245.026	226.494
IPI:IPI00131445.2	Dnm2	Isoform 1 of Dynamin-2	755	PPPVDDTWLQNTS	12.15	1	10.5298	11.9689	13.5767	19.3312	10.4951	13.2856		10.5298	12.4541	12.2772	13.7009	9.97917	12.09
IPI:IPI00469323.1	Dnmt1	Cytosine-specific methyltransferase	724	DVSEMPSPKKLHQ	123.13	4	694.132	326.471	750.316	559.2	604.374	526.752		694.132	339.705	678.499	396.331	574.664	479.349
IPI:IPI00469323.1	Dnmt1	Cytosine-specific methyltransferase	125	MADSNRSPRSRPK	30.66	2	213.936	143.178	238.886	234.458	176.925	189.817		213.936	148.982	216.021	166.171	168.227	172.735
IPI:IPI00131694.5	Dnmt3a	Isoform 1 of DNA (cytosine-5)-methyltransferase 3A	102	PQPEEGSPAAGQK	120.78	7	687.809	514.687	829.014	732.954	835.031	653.831		687.809	535.55	749.665	519.478	793.982	594.992
IPI:IPI00131694.5	Dnmt3a	Isoform 1 of DNA (cytosine-5)-methyltransferase 3A	120	EGEGTETPPEASR	34.98	3	153.405	112.445	170.324	153.529	193.762	163.528		153.405	117.003	154.022	108.813	184.236	148.812
IPI:IPI00153607.1	Dnttip2	Deoxynucleotidyltransferase terminal-interacting protein 2	255	DSETYNSDFDDSS	31.51	4	183.98	160.435	217.224	248.003	195.438	209.986		183.98	166.938	196.433	175.771	185.83	191.088
IPI:IPI00755697.2	Dock1	Isoform 1 of Dedicator of cytokinesis protein 1	1743	RPQRPKSQVINVI	1000	1	25.7319	18.2975	18.6838	25.8701	17.1931	15.4147		25.7319	19.0392	16.8955	18.3353	16.3479	14.0275
IPI:IPI00755697.2	Dock1	Isoform 1 of Dedicator of cytokinesis protein 1	1844	PPLPSKTPPPPPP	27.16	1	47.9338	46.4257	57.9242	69.2236	55.0154	50.6351		47.9338	48.3076	52.38	49.0619	52.3109	46.0783
IPI:IPI00755697.2	Dock1	Isoform 1 of Dedicator of cytokinesis protein 1	1756	GNERRFSVSPASP	26.31	1	13.1325	22.2761	20.3806	33.9268	20.9714	26.9029		13.1325	23.1791	18.4299	24.0455	19.9405	24.4818
IPI:IPI00755697.2	Dock1	Isoform 1 of Dedicator of cytokinesis protein 1	1767	SPSSQQTPPPVTP	14.81	1	13.1325	22.2761	20.3806	33.9268	20.9714	26.9029		13.1325	23.1791	18.4299	24.0455	19.9405	24.4818
IPI:IPI00755697.2	Dock1	Isoform 1 of Dedicator of cytokinesis protein 1	1858	TTRKQTSVDSGIV	9.34	1	115.508	150.931	139.087	217.94	149.891	255.034		115.508	157.049	125.774	154.464	142.523	232.083
IPI:IPI00337028.3	Dock10	Isoform 2 of Dedicator of cytokinesis protein 10	1318	KIPRPLSLIGSTL	30.65	1	30.8161	27.7705	33.238	32.1755	43.9739	45.7751		30.8161	28.8962	30.0566	22.8043	41.8122	41.6557
IPI:IPI00462949.4	Dock11	Dedicator of cytokinesis protein 11	158	KDEDSSSLCSQKG	19.73	2	52.6423	54.5515	70.1441	90.6021	57.4363	73.2994		52.6423	56.7627	63.4302	64.2139	54.6128	66.703
IPI:IPI00462949.4	Dock11	Dedicator of cytokinesis protein 11	1240	REDSRGSLIPEGA	0	1	37.0282	43.2444	54.3706	64.1614	57.4804	66.9383		37.0282	44.9973	49.1665	45.4741	54.6547	60.9144
IPI:IPI00117274.1	Dock2	Dedicator of cytokinesis protein 2	1591	IHEKRVSDNLRPF	1000	1	31.4513	27.7303	26.1234	28.2842	62.1342	56.2264		31.4513	28.8543	23.623	20.0463	59.0798	51.1665
IPI:IPI00117274.1	Dock2	Dedicator of cytokinesis protein 2	1703	KKRTKRSSVVFAD	19.21	3	413.571	250.708	313.529	342.384	720.792	651.054		413.571	260.87	283.519	242.663	685.359	592.464
IPI:IPI00117274.1	Dock2	Dedicator of cytokinesis protein 2	1729	RKQEFMSDTNLSE	4.49	1	38.7785	45.1353	54.2042	55.9637	82.2139	86.9515		38.7785	46.9649	49.016	39.664	78.1724	79.1265
IPI:IPI00223070.3	Dock4	Dedicator of cytokinesis protein 4	1640	RVIPRRSPLSYPA	46.33	1	58.0449	40.5122	61.7194	56.8194	49.3769	36.0701		58.0449	42.1544	55.8119	40.2705	46.9496	32.8241
IPI:IPI00223070.3	Dock4	Dedicator of cytokinesis protein 4	1629	SAPASMSPDGTRV	26.53	1	50.3387	47.7733	60.1203	66.9053	44.3573	49.5665		50.3387	49.7098	54.3659	47.4189	42.1767	45.1059
IPI:IPI00761536.5	Dock5	Dedicator of cytokinesis protein 5	1845	LPVRRDSKAPPPP	1000	1	38.3337	51.4416	39.2493	77.1681	47.2701	62.9014		38.3337	53.5268	35.4925	54.6926	44.9464	57.2408
IPI:IPI00761536.5	Dock5	Dedicator of cytokinesis protein 5	1832	ESSQRNSAEIAPP	1000	1	38.6856	43.3975	51.4311	66.1521	39.6915	45.2176		38.6856	45.1566	46.5084	46.885	37.7403	41.1484
IPI:IPI00761536.5	Dock5	Dedicator of cytokinesis protein 5	1765	KTQRPKSLQLVDS	112.81	3	125.6	126.976	139.99	195.004	128.192	127.833		125.6	132.123	126.591	138.208	121.89	116.329
IPI:IPI00222462.4	Dock6	dedicator of cytokinesis 6	1407	RRSRERSPFGNQE	1000	1	96.8582	71.367	112.358	131.517	75.6252	70.8419		96.8582	74.2599	101.604	93.2121	71.9076	64.4667
IPI:IPI00222462.4	Dock6	dedicator of cytokinesis 6	882	SKSISSSNPDLAV	7.38	1	31.3639	29.8246	39.2397	53.0619	34.29	33.3595		31.3639	31.0335	35.4839	37.6074	32.6043	30.3574
IPI:IPI00339428.9	Dock7	Isoform 2 of Dedicator of cytokinesis protein 7	1428	SGSAFGSQENLRW	84.2	7	308.687	283.299	325.348	387.746	288.64	297.02		308.687	294.783	294.207	274.813	274.451	270.29
IPI:IPI00339428.9	Dock7	Isoform 2 of Dedicator of cytokinesis protein 7	180	DDLKRRSMSIDDT	60.4	6	258.151	225.235	270.478	313.554	224.924	222.547		258.151	234.365	244.589	222.23	213.867	202.519
IPI:IPI00339428.9	Dock7	Isoform 2 of Dedicator of cytokinesis protein 7	182	LKRRSMSIDDTPR	59.3	1	38.7085	36.5439	43.5838	57.2342	37.1687	39.5468		38.7085	38.0252	39.4122	40.5645	35.3415	35.9879
IPI:IPI00339428.9	Dock7	Isoform 2 of Dedicator of cytokinesis protein 7	186	SMSIDDTPRGSWA	48.99	2	165.112	129.538	160.372	181.381	146.529	143.641		165.112	134.789	145.022	128.553	139.326	130.714
IPI:IPI00339428.9	Dock7	Isoform 2 of Dedicator of cytokinesis protein 7	888	SAVRPASLNLNRS	35.76	2	144.266	154.097	161.959	205.745	139.324	140.233		144.266	160.343	146.457	145.821	132.475	127.613
IPI:IPI00339428.9	Dock7	Isoform 2 of Dedicator of cytokinesis protein 7	900	SRSLSNSNPDISG	31.81	7	303.21	344.046	397.529	483.069	365.613	408.001		303.21	357.992	359.48	342.373	347.64	371.284
IPI:IPI00339428.9	Dock7	Isoform 2 of Dedicator of cytokinesis protein 7	30	SGQYSGSPQLLKN	31.27	1	51.6963	44.3354	50.2588	64.8346	47.233	44.2611		51.6963	46.1325	45.4483	45.9513	44.9111	40.2779
IPI:IPI00339428.9	Dock7	Isoform 2 of Dedicator of cytokinesis protein 7	1382	VFERMNSLTFKKS	30.83	2	332.827	283.858	275.314	390.818	265.242	319.86		332.827	295.364	248.962	276.991	252.203	291.075
IPI:IPI00339428.9	Dock7	Isoform 2 of Dedicator of cytokinesis protein 7	1422	QLERSPSGSAFGS	24.75	7	264.3	329.376	384.645	478.301	352.247	395.284		264.3	342.727	347.828	338.994	334.931	359.711
IPI:IPI00339428.9	Dock7	Isoform 2 of Dedicator of cytokinesis protein 7	1420	RGQLERSPSGSAF	21.3	2	230.067	208.347	271.132	291.182	244.311	233.689		230.067	216.793	245.181	206.374	232.301	212.659
IPI:IPI00339428.9	Dock7	Isoform 2 of Dedicator of cytokinesis protein 7	2112	KAVLPVTCHRDSF	14.6	3	65.1079	84.7302	84.2548	103.114	69.5224	70.2838		65.1079	88.1647	76.1903	73.0816	66.1048	63.9588
IPI:IPI00339428.9	Dock7	Isoform 2 of Dedicator of cytokinesis protein 7	190	DDTPRGSWACSIF	14.12	1	90.3296	83.9003	104.68	117.679	104.246	106.508		90.3296	87.3012	94.6605	83.4045	99.1214	96.9231
IPI:IPI00339428.9	Dock7	Isoform 2 of Dedicator of cytokinesis protein 7	439	WSERRNSSLVGRR	13.27	2	36.964	38.4679	28.6184	46.2165	30.9485	42.7312		36.964	40.0272	25.8792	32.7558	29.4271	38.8857
IPI:IPI00339428.9	Dock7	Isoform 2 of Dedicator of cytokinesis protein 7	898	NRSRSLSNSNPDI	8.65	3	117.846	154.622	156.132	211.224	133.945	190.167		117.846	160.889	141.187	149.704	127.361	173.053
IPI:IPI00339428.9	Dock7	Isoform 2 of Dedicator of cytokinesis protein 7	962	RSCNRMSSHTETS	8.63	1	45.552	64.1375	63.2841	112.087	38.843	65.9537		45.552	66.7373	57.2269	79.4412	36.9335	60.0184
IPI:IPI00339428.9	Dock7	Isoform 2 of Dedicator of cytokinesis protein 7	910	ISGTPTSPDDEVR	5.29	1	46.0608	55.6713	52.2749	79.8117	52.3232	53.5894		46.0608	57.9279	47.2714	56.5662	49.7511	48.7668
IPI:IPI00118309.7	Dopey1	Isoform 1 of Protein dopey-1	2355	CGGHSGSPVLYPN	3.47	1	38.7416	48.1711	45.2687	64.1607	55.5608	54.8511		38.7416	50.1237	40.9358	45.4736	52.8295	49.9149
IPI:IPI00556808.6	Dopey2	Isoform 1 of Protein dopey-2	1167	AAFQPESPRSNAR	1000	1	12.6891	11.1728	12.9395	24.4075	14.3246	17.5847		12.6891	11.6257	11.701	17.2987	13.6204	16.0022
IPI:IPI00556808.6	Dopey2	Isoform 1 of Protein dopey-2	552	LDLEPSSGNSSPV	2.71	1	30.3474	40.9566	42.3265	60.4288	50.3554	40.0691		30.3474	42.6168	38.2752	42.8287	47.88	36.4632
IPI:IPI00471473.3	Dos	Isoform 2 of Protein Dos	23	RLRRHASLDGASP	81.89	3	202.17	229.979	232.852	477.087	170.891	151.302		202.17	239.301	210.565	338.133	162.49	137.686
IPI:IPI00471473.3	Dos	Isoform 2 of Protein Dos	28	ASLDGASPYFKVK	55.91	2	96.1359	96.7281	105.33	190.329	65.0993	51.0374		96.1359	100.649	95.2486	134.895	61.8991	46.4444
IPI:IPI00471473.3	Dos	Isoform 2 of Protein Dos	257	ARSPPRSPRAWPR	33.85	1	96.643	124.214	125.578	242.644	111.33	96.4116		96.643	129.249	113.558	171.973	105.857	87.7353
IPI:IPI00471473.3	Dos	Isoform 2 of Protein Dos	253	LPAPARSPPRSPR	30.56	1	96.643	124.214	125.578	242.644	111.33	96.4116		96.643	129.249	113.558	171.973	105.857	87.7353
IPI:IPI00115645.4	Dot1l	Histone H3 methyltransferase DOT1 variant a	900	RARSTPSPVPQPR	39.8	4	109.271	96.2116	134.262	140.967	107.171	105.924		109.271	100.112	121.411	99.9097	101.903	96.3913
IPI:IPI00115645.4	Dot1l	Histone H3 methyltransferase DOT1 variant a	897	RAERARSTPSPVP	6.36	4	109.271	96.2116	134.262	140.967	107.171	105.924		109.271	100.112	121.411	99.9097	101.903	96.3913
IPI:IPI00117727.1	Dpf2	Zinc finger protein ubi-d4	142	PRVDDDSLGEFPV	116.15	5	244.71	207.21	359.163	309.444	344.856	276.959		244.71	215.609	324.786	219.317	327.903	252.034
IPI:IPI00117727.1	Dpf2	Zinc finger protein ubi-d4	244	GEDKEDSRPPTPV	22	1	47.9287	40.0906	58.9228	53.7257	48.5088	45.411		47.9287	41.7157	53.283	38.0779	46.1242	41.3244
IPI:IPI00117727.1	Dpf2	Zinc finger protein ubi-d4	248	EDSRPPTPVSQRS	19.24	1	47.9287	40.0906	58.9228	53.7257	48.5088	45.411		47.9287	41.7157	53.283	38.0779	46.1242	41.3244
IPI:IPI00117727.1	Dpf2	Zinc finger protein ubi-d4	176	EDYEEDTPKRRGK	17.92	1	123.314	97.9308	191.49	151.435	130.633	124.34		123.314	101.9	173.162	107.329	124.211	113.15
IPI:IPI00117727.1	Dpf2	Zinc finger protein ubi-d4	391	YQNQNSSxxxxxx	0	1	85.9573	74.173	96.0348	104.866	92.304	77.0648		85.9573	77.1796	86.8428	74.3234	87.7664	70.1296
IPI:IPI00153827.2	Dph1	Diphthamide biosynthesis protein 1	418	QGSRGGSPAPACE	87.99	2	168.713	164.079	224.425	261.973	167.239	159.471		168.713	170.73	202.944	185.673	159.017	145.12
IPI:IPI00857720.1	Dpy19l1	Isoform 1 of Protein dpy-19 homolog 1	23	PRSARSSPPPLSG	24.15	3	151.6	134.38	140.122	202.905	165.936	145.234		151.6	139.827	126.71	143.808	157.779	132.164
IPI:IPI00114375.2	Dpysl2	Dihydropyrimidinase-related protein 2	509	VCEVSVTPKTVTP	44.28	1	142.071	80.776	167.509	114.107	161.633	121.174		142.071	84.0503	151.476	80.8729	153.687	110.269
IPI:IPI00114375.2	Dpysl2	Dihydropyrimidinase-related protein 2	514	VTPKTVTPASSAK	27.7	3	74.1943	114.739	218.178	213.038	206.442	196.417		74.1943	119.39	197.295	150.99	196.294	178.741
IPI:IPI00114375.2	Dpysl2	Dihydropyrimidinase-related protein 2	517	KTVTPASSAKTSP	15.24	1	12.2802	66.0818	114.884	120.844	104.524	115.189		12.2802	68.7604	103.888	85.6477	99.3857	104.823
IPI:IPI00114375.2	Dpysl2	Dihydropyrimidinase-related protein 2	522	ASSAKTSPAKQQA	11.53	3	52.0497	265.442	510.611	465.186	439.106	400.296		52.0497	276.202	461.738	329.699	417.52	364.273
IPI:IPI00406447.3	Dpysl3	Collapsin response mediator protein 4A	627	TTPKGGTPAGSTR	72.42	15	579.508	847.536	882.697	1106.07	839.95	817.97		579.508	881.89	798.209	783.923	798.659	744.359
IPI:IPI00406447.3	Dpysl3	Collapsin response mediator protein 4A	101	REPAPESPKPAGV	64.4	2	97.6301	124.147	133.69	208.847	93.6141	126.317		97.6301	129.179	120.894	148.019	89.0121	114.949
IPI:IPI00406447.3	Dpysl3	Collapsin response mediator protein 4A	635	AGSTRGSPTRPNP	33.68	27	1110.89	1416.96	1518.9	2089.21	1212.55	1283.07		1110.89	1474.39	1373.52	1480.72	1152.94	1167.6
IPI:IPI00406447.3	Dpysl3	Collapsin response mediator protein 4A	681	GRSNITSLSxxxx	30.7	3	177.535	224.339	217.518	350.693	155.879	177.478		177.535	233.432	196.698	248.552	148.216	161.507
IPI:IPI00406447.3	Dpysl3	Collapsin response mediator protein 4A	649	VRNLHQSGFSLSG	26.99	1	19.3148	31.2297	26.187	38.3027	20.4798	21.1137		19.3148	32.4956	23.6805	27.1469	19.473	19.2136
IPI:IPI00406447.3	Dpysl3	Collapsin response mediator protein 4A	637	STRGSPTRPNPPV	22.01	6	356.537	324.468	388.005	503.302	292.842	295.627		356.537	337.62	350.867	356.713	278.446	269.023
IPI:IPI00406447.3	Dpysl3	Collapsin response mediator protein 4A	622	VFDLTTTPKGGTP	17.01	5	393.399	341.179	477.607	558.822	389.012	371.707		393.399	355.009	431.893	396.063	369.889	338.256
IPI:IPI00406447.3	Dpysl3	Collapsin response mediator protein 4A	631	GGTPAGSTRGSPT	16.38	10	478.805	695.223	756.839	1050.15	592.055	654.984		478.805	723.403	684.398	744.289	562.951	596.04
IPI:IPI00406447.3	Dpysl3	Collapsin response mediator protein 4A	620	GPVFDLTTTPKGG	0	1	22.4642	56.1808	74.1352	97.4737	65.1955	65.4525		22.4642	58.4581	67.0393	69.0841	61.9906	59.5623
IPI:IPI00111351.1	Dsn1	Kinetochore-associated protein DSN1 homolog	344	KLPLQSSPSTQxx	28.87	1	41.4044	27.2069	53.9023	40.1869	45.7628	38.7116		41.4044	28.3097	48.743	28.4823	43.5132	35.2279
IPI:IPI00762553.2	Dst	dystonin isoform b	1970	RQEEGGSDGEEPV	33.07	1	103.676	58.6112	57.6924	81.3272	57.9494	55.559		103.676	60.987	52.1704	57.6403	55.1007	50.5591
IPI:IPI00399993.1	Dstyk	Isoform 1 of Dual serine/threonine and tyrosine protein kinase	927	RGLDDSTxxxxxx	0	1	18.7153	55.72	51.7551	73.7927	61.1236	86.1726		18.7153	57.9786	46.8014	52.3003	58.1188	78.4177
IPI:IPI00133713.5	Dtd1	Isoform 1 of D-tyrosyl-tRNA(Tyr) deacylase 1	205	AEGDVSSEREPxx	21.51	2	163.722	176.248	176.297	231.957	160.094	183.37		163.722	183.392	159.423	164.399	152.224	166.869
IPI:IPI00133713.5	Dtd1	Isoform 1 of D-tyrosyl-tRNA(Tyr) deacylase 1	197	EDRSASSGAEGDV	18.87	4	293.343	310.122	322.711	423.065	285.463	322.551		293.343	322.692	291.823	299.846	271.43	293.524
IPI:IPI00133713.5	Dtd1	Isoform 1 of D-tyrosyl-tRNA(Tyr) deacylase 1	196	KEDRSASSGAEGD	11.51	1	77.355	82.3693	81.2808	115.108	68.3023	87.5268		77.355	85.7081	73.501	81.5823	64.9446	79.6501
IPI:IPI00475375.4	Dusp16	dual specificity phosphatase 16 isoform B1	285	RADSRRSWHEESP	57.25	1	112.547	104.443	154.493	183.871	150.466	144.496		112.547	108.677	139.706	130.318	143.069	131.492
IPI:IPI00357029.6	Dusp27	Inactive dual specificity phosphatase 27	1025	PYFFRRTPEPSDG	1000	1	44.5957	53.402	46.015	102.921	25.191	26.4521		44.5957	55.5667	41.6107	72.9448	23.9526	24.0716
IPI:IPI00357029.6	Dusp27	Inactive dual specificity phosphatase 27	1029	RRTPEPSDGEESP	1000	1	44.5957	53.402	46.015	102.921	25.191	26.4521		44.5957	55.5667	41.6107	72.9448	23.9526	24.0716
IPI:IPI00357029.6	Dusp27	Inactive dual specificity phosphatase 27	1034	PSDGEESPEPRRP	1000	1	44.5957	53.402	46.015	102.921	25.191	26.4521		44.5957	55.5667	41.6107	72.9448	23.9526	24.0716
IPI:IPI00119494.2	Dusp6	Putative uncharacterized protein	331	MKKSNISPNFNFM	15.62	3	134.305	195.525	203.411	282.165	172.156	200.711		134.305	203.451	183.942	199.983	163.693	182.649
IPI:IPI00119027.1	Dvl1	Segment polarity protein dishevelled homolog DVL-1	679	LTGSRQSFQKAMG	14.39	1	30.0465	23.9873	41.1246	51.5618	40.9838	29.7211		30.0465	24.9596	37.1884	36.5442	38.9691	27.0464
IPI:IPI00119027.1	Dvl1	Segment polarity protein dishevelled homolog DVL-1	674	AVPPELTGSRQSF	5.73	1	30.0465	23.9873	41.1246	51.5618	40.9838	29.7211		30.0465	24.9596	37.1884	36.5442	38.9691	27.0464
IPI:IPI00121386.1	Dvl2	Segment polarity protein dishevelled homolog DVL-2	640	GGEPGGTGDGGPP	22.67	1	117.593	81.7858	116.531	124.389	68.9065	92.868		117.593	85.101	105.377	88.1602	65.5191	84.5106
IPI:IPI00121386.1	Dvl2	Segment polarity protein dishevelled homolog DVL-2	620	SKSGSGSESELSS	19.52	2	67.0602	45.4129	79.3574	69.5501	82.6475	74.7711		67.0602	47.2537	71.7617	49.2934	78.5846	68.0423
IPI:IPI00121386.1	Dvl2	Segment polarity protein dishevelled homolog DVL-2	618	PESKSGSGSESEL	6.97	4	172.062	124.092	187.236	169.244	190.867	174.346		172.062	129.122	169.314	119.951	181.484	158.657
IPI:IPI00117059.1	Dvl3	Segment polarity protein dishevelled homolog DVL-3	697	PPELTASRQSFRM	9.64	1	61.3793	48.3454	90.2143	91.343	104.283	99.4896		61.3793	50.3051	81.5794	64.739	99.1566	90.5363
IPI:IPI00119876.1	Dync1h1	Cytoplasmic dynein 1 heavy chain 1	4366	KKARTDSTSDGRP	16.22	3	172.541	200.206	179.48	284.736	191.956	217.018		172.541	208.321	162.301	201.806	182.52	197.488
IPI:IPI00119876.1	Dync1h1	Cytoplasmic dynein 1 heavy chain 1	4367	KARTDSTSDGRPA	0	3	237.275	269.692	244.5	396.865	255.674	306.567		237.275	280.624	221.098	281.276	243.106	278.979
IPI:IPI00131086.1	Dync1i2	Cytoplasmic dynein 1 intermediate chain 2	98	EAGSQDSGDGAVG	20.91	2	84.0045	111.868	113.847	159.563	98.7009	124.76		84.0045	116.403	102.95	113.089	93.8489	113.533
IPI:IPI00131086.1	Dync1i2	Cytoplasmic dynein 1 intermediate chain 2	81	IVPPPMSPSSKSV	5.51	1	39.3596	52.0434	54.8039	91.5723	43.6928	53.9396		39.3596	54.153	49.5583	64.9015	41.5449	49.0855
IPI:IPI00153421.1	Dync1li1	Cytoplasmic dynein 1 light intermediate chain 1	408	PGGSPRTPNRSVS	1000	2	49.1083	29.1324	56.2795	47.0914	47.4201	37.9284		49.1083	30.3133	50.8927	33.3758	45.089	34.5151
IPI:IPI00153421.1	Dync1li1	Cytoplasmic dynein 1 light intermediate chain 1	405	PRVPGGSPRTPNR	1000	5	168.215	86.311	146.775	132.701	131.079	102.24		168.215	89.8096	132.726	94.051	124.636	93.0397
IPI:IPI00153421.1	Dync1li1	Cytoplasmic dynein 1 light intermediate chain 1	207	GEDFPASPQRRTT	139.4	7	341.681	336.124	450.245	564.398	364.563	387.471		341.681	349.749	407.15	400.014	346.642	352.601
IPI:IPI00153421.1	Dync1li1	Cytoplasmic dynein 1 light intermediate chain 1	510	RKPASVSPTTPTS	18.87	1	42.3574	54.0298	54.049	90.309	41.6539	57.6506		42.3574	56.2199	48.8757	64.0061	39.6062	52.4625
IPI:IPI00153421.1	Dync1li1	Cytoplasmic dynein 1 light intermediate chain 1	512	PASVSPTTPTSPT	13.15	3	242.387	278.917	271.724	475.529	241.017	316.272		242.387	290.223	245.716	337.029	229.169	287.81
IPI:IPI00153421.1	Dync1li1	Cytoplasmic dynein 1 light intermediate chain 1	513	ASVSPTTPTSPTE	7.04	1	21.9423	33.8767	26.2642	70.4597	18.0491	38.8309		21.9423	35.2499	23.7503	49.938	17.1618	35.3364
IPI:IPI00420806.3	Dync1li2	Cytoplasmic dynein 1 light intermediate chain 2	194	EEGCQGSPQRRGP	175.91	7	630.658	456.897	701.634	663.866	681.847	589.255		630.658	475.418	634.477	470.512	648.328	536.226
IPI:IPI00420806.3	Dync1li2	Cytoplasmic dynein 1 light intermediate chain 2	383	PTRTSESPARGPS	4.54	1	37.8332	80.9227	96.8368	121.524	80.2179	86.2306		37.8332	84.2029	87.5681	86.1296	76.2745	78.4705
IPI:IPI00169638.1	Dync2li1	Cytoplasmic dynein 2 light intermediate chain 1	19	EVEKRRSHGSEGD	4.88	1	60.1194	37.6283	52.135	54.6961	39.1659	50.9529		60.1194	39.1536	47.1449	38.7656	37.2406	46.3675
IPI:IPI00118849.1	Dyrk1a	Dual specificity tyrosine-phosphorylation-regulated kinase 1A	321	GQRIYQYIQSRFY	73.3	3	176.958	170.025	220.87	233.129	209.285	197.905		176.958	176.917	199.73	165.229	198.997	180.095
IPI:IPI00118849.1	Dyrk1a	Dual specificity tyrosine-phosphorylation-regulated kinase 1A	758	GVCVQQSPVASSx	16.42	2	93.6444	93.123	103.316	118.321	131.206	108.162		93.6444	96.8977	93.4274	83.8597	124.756	98.4281
IPI:IPI00330236.2	Dzip3	Isoform 3 of E3 ubiquitin-protein ligase DZIP3	216	QDGNNASPSHTAS	4.08	1	53.0184	42.9244	73.8365	71.6865	59.2566	56.612		53.0184	44.6643	66.7692	50.8075	56.3436	51.5174
IPI:IPI00654133.1	E130112L23Rik	Isoform 1 of Protein SOLO	959	QLGEEASPRSHRR	1000	8	380.303	362.499	405.738	534.779	352.565	349.975		380.303	377.193	366.903	379.022	335.233	318.48
IPI:IPI00654133.1	E130112L23Rik	Isoform 1 of Protein SOLO	1072	GPWGIGTPRMERK	1000	1	62.6902	63.1043	66.3773	78.2486	61.2743	59.8216		62.6902	65.6622	60.024	55.4584	58.2621	54.4381
IPI:IPI00654133.1	E130112L23Rik	Isoform 1 of Protein SOLO	1472	DSSGDVSPGPRNS	36.56	1	25.3807	27.2907	30.3172	43.8057	20.81	24.3116		25.3807	28.3969	27.4154	31.0471	19.787	22.1237
IPI:IPI00654133.1	E130112L23Rik	Isoform 1 of Protein SOLO	1080	RMERKRSISAQQR	26.42	1	30.3497	73.1057	55.6584	88.2091	51.3144	54.8676		30.3497	76.069	50.3311	62.5178	48.7918	49.9299
IPI:IPI00654133.1	E130112L23Rik	Isoform 1 of Protein SOLO	1488	QPPSPGSSTPALT	7.55	1	3.00764	5.15041	2.75584	7.0356	14.4812	6.6838		3.00764	5.35918	2.49206	4.98645	13.7693	6.08231
IPI:IPI00169888.3	Edc3	Enhancer of mRNA-decapping protein 3	131	SQDVAISPQQQQC	75.46	4	608.459	558.108	675.799	799.472	637.128	629.668		608.459	580.73	611.115	566.623	605.807	573.002
IPI:IPI00330066.5	Edc4	Isoform 1 of Enhancer of mRNA-decapping protein 4	849	CSTLTESPRNGLQ	37.41	1	98.2331	50.1035	83.9509	69.0779	57.3439	48.318		98.2331	52.1344	75.9155	48.9587	54.5249	43.9698
IPI:IPI00330066.5	Edc4	Isoform 1 of Enhancer of mRNA-decapping protein 4	884	DTSAEQSDHDDEV	26.99	3	145.619	176.764	204.2	300.095	189.933	195.794		145.619	183.929	184.655	212.691	180.596	178.174
IPI:IPI00330066.5	Edc4	Isoform 1 of Enhancer of mRNA-decapping protein 4	727	LGLPQASPSRTRS	21.99	2	57.5105	56.0134	63.0577	79.1188	49.2199	55.5047		57.5105	58.2839	57.0221	56.0751	46.8003	50.5097
IPI:IPI00330066.5	Edc4	Isoform 1 of Enhancer of mRNA-decapping protein 4	733	SPSRTRSPDVISS	16.96	6	263.324	256.53	307.048	387.074	257.3	266.798		263.324	266.928	277.659	274.337	244.651	242.788
IPI:IPI00320208.3	Eef1b2	Elongation factor 1-beta	106	DIDLFGSDDEEES	41.61	5	239.601	300.391	329.57	462.65	310.078	354.471		239.601	312.568	298.025	327.901	294.835	322.571
IPI:IPI00320208.3	Eef1b2	Elongation factor 1-beta	83	GKYGPSSVEDTTG	9.82	1	8.28266	7.91224	9.85306	16.2672	10.2405	10.3211		8.28266	8.23296	8.90997	11.5293	9.73709	9.39228
IPI:IPI00118875.4	Eef1d	eukaryotic translation elongation factor 1 delta isoform a	541	DIDLFGSDEEEED	1000	2	201.021	203.939	253.382	329.9	224.486	259.896		201.021	212.205	229.13	233.815	213.451	236.507
IPI:IPI00118875.4	Eef1d	eukaryotic translation elongation factor 1 delta isoform a	526	PTKKGATPAEDDE	1000	1	76.5978	70.2725	99.7885	123.156	88.0773	95.9337		76.5978	73.121	90.2372	87.2863	83.7475	87.3004
IPI:IPI00118875.4	Eef1d	eukaryotic translation elongation factor 1 delta isoform a	512	PQTQHVSPMRQVE	71.07	11	736.281	466.179	826.188	734.746	651.566	568.133		736.281	485.076	747.109	520.749	619.536	517.006
IPI:IPI00318841.4	Eef1g	Elongation factor 1-gamma	46	FGQTNRTPEFLRK	3.7	1	9.631	15.6736	12.8631	19.8118	17.1159	11.3779		9.631	16.3089	11.6319	14.0415	16.2745	10.354
IPI:IPI00466069.3	Eef2	Elongation factor 2	57	AGETRFTDTRKDE	57.75	5	276.91	408.821	481.63	305.351	501.536	331.257		276.91	425.393	435.531	216.416	476.881	301.446
IPI:IPI00115681.1	Eef2k	Elongation factor 2 kinase	469	GNRRHESDEDSLG	58.61	2	129.023	100.648	116.968	146.263	107.794	124.055		129.023	104.727	105.772	103.663	102.495	112.891
IPI:IPI00115681.1	Eef2k	Elongation factor 2 kinase	473	HESDEDSLGSSGR	50.72	2	129.023	100.648	116.968	146.263	107.794	124.055		129.023	104.727	105.772	103.663	102.495	112.891
IPI:IPI00115681.1	Eef2k	Elongation factor 2 kinase	73	ECGSTGSPASSFH	24.15	2	224.632	220.028	331.556	343.139	294.798	382.403		224.632	228.947	299.821	243.198	280.306	347.99
IPI:IPI00115681.1	Eef2k	Elongation factor 2 kinase	476	DEDSLGSSGRVCV	16.22	2	129.023	100.648	116.968	146.263	107.794	124.055		129.023	104.727	105.772	103.663	102.495	112.891
IPI:IPI00115681.1	Eef2k	Elongation factor 2 kinase	77	TGSPASSFHFKEA	5.88	1	110.299	114.915	151.899	185.478	151.696	183.268		110.299	119.573	137.36	131.457	144.239	166.775
IPI:IPI00115681.1	Eef2k	Elongation factor 2 kinase	70	TKTECGSTGSPAS	4.79	1	114.333	105.113	179.657	157.661	143.102	199.135		114.333	109.374	162.461	111.742	136.067	181.214
IPI:IPI00112223.1	Efhd2	EF-hand domain-containing protein D2	74	GIGEPQSPSRRVF	21.3	10	483.493	288.561	482.708	469.54	476.08	478.601		483.493	300.258	436.506	332.784	452.676	435.531
IPI:IPI00112223.1	Efhd2	EF-hand domain-containing protein D2	76	GEPQSPSRRVFNP	18.87	2	133.746	83.9263	138.771	144.489	152.325	152.021		133.746	87.3283	125.489	102.406	144.836	138.34
IPI:IPI00130754.1	Efnb1	Ephrin-B1	316	NNYCPHYEKVSGD	49.53	1	45.6037	43.7137	51.0771	62.2124	53.4603	56.1699		45.6037	45.4856	46.1883	44.0928	50.8323	51.115
IPI:IPI00130754.1	Efnb1	Ephrin-B1	312	RTTENNYCPHYEK	10.18	1	45.6037	43.7137	51.0771	62.2124	53.4603	56.1699		45.6037	45.4856	46.1883	44.0928	50.8323	51.115
IPI:IPI00453863.3	Efr3a	Isoform 1 of Protein EFR3 homolog A	692	TDEDRLSRRKSIV	36.7	2	206.043	232.799	230.07	417.409	234.414	189.851		206.043	242.236	208.049	295.837	222.89	172.766
IPI:IPI00133429.1	Efs	Embryonal Fyn-associated substrate	322	APSPAPSPAPGRK	132.65	1	22.9063	25.2751	31.6604	36.9103	28.9906	26.5112		22.9063	26.2996	28.63	26.16	27.5655	24.1254
IPI:IPI00133429.1	Efs	Embryonal Fyn-associated substrate	318	SEAPAPSPAPSPA	110.68	1	22.9063	25.2751	31.6604	36.9103	28.9906	26.5112		22.9063	26.2996	28.63	26.16	27.5655	24.1254
IPI:IPI00133429.1	Efs	Embryonal Fyn-associated substrate	297	HRPRLPSTESLSR	13.24	2	127.147	163.523	177.91	282.623	143.488	174.194		127.147	170.152	160.882	200.308	136.434	158.518
IPI:IPI00133429.1	Efs	Embryonal Fyn-associated substrate	121	LPARSCSPSSDSI	10.3	1	47.1913	79.3501	106.813	123.204	99.8509	106.092		47.1913	82.5666	96.5894	87.3203	94.9423	96.5446
IPI:IPI00121190.1	Egfr	Epidermal growth factor receptor	1166	KGSHQMSLDNPDY	24.78	1	101.607	129.374	152.328	280.103	129.094	160.312		101.607	134.618	137.748	198.522	122.748	145.885
IPI:IPI00515260.1	Ehbp1	EH domain binding protein 1	300	FVMIKDSPPQSTR	12.22	1	29.3355	33.8639	41.9702	55.0756	46.587	46.5638		29.3355	35.2366	37.953	39.0346	44.2968	42.3734
IPI:IPI00118018.5	Ehbp1l1	tangerin isoform a	284	TPEPPPSPPETRS	13.1	3	88.9994	91.7816	104.75	145.882	97.804	96.5068		88.9994	95.502	94.7238	103.394	92.9961	87.8219
IPI:IPI00118018.5	Ehbp1l1	tangerin isoform a	1445	GVRLRRSSVNGEA	9.67	5	286.264	272.576	281.525	431.714	255.363	247.223		286.264	283.624	254.579	305.975	242.81	224.975
IPI:IPI00126083.3	Ehd1	EH domain-containing protein 1	355	SSGDFPSLRKMQE	48.46	1	32.6285	40.1128	38.9706	50.9567	35.092	40.2898		32.6285	41.7388	35.2405	36.1154	33.3669	36.664
IPI:IPI00126083.3	Ehd1	EH domain-containing protein 1	456	EIFYTLSPVNGKI	22.18	1	70.9453	59.0993	82.9383	107.78	81.5908	86.5696		70.9453	61.4949	74.9999	76.3886	77.5799	78.779
IPI:IPI00402968.1	Ehd2	EH domain-containing protein 2	438	EDGEEGSEDDAEW	97.63	3	165.354	290.047	346.233	483.87	450.651	537.237		165.354	301.804	313.093	342.941	428.497	488.89
IPI:IPI00268926.8	Ehmt1	euchromatic histone methyltransferase 1 isoform 2	81	QENTRASPQEGTN	19.61	1	21.9112	30.8279	19.3343	24.8506	35.0992	30.4853		21.9112	32.0775	17.4837	17.6128	33.3738	27.7419
IPI:IPI00268926.8	Ehmt1	euchromatic histone methyltransferase 1 isoform 2	426	RRGKTDSPWIKPA	15.18	1	149.639	122.055	158.966	180.634	160.701	168.769		149.639	127.003	143.751	128.024	152.801	153.581
IPI:IPI00170261.1	Ehmt2	Isoform 1 of Histone-lysine N-methyltransferase, H3 lysine-9 specific 3	608	PRGDGGTPPIGTA	76.03	1	33.9334	31.7101	45.334	47.2138	43.0028	40.2521		33.9334	32.9955	40.9949	33.4626	40.8888	36.6297
IPI:IPI00117068.1	Ei24	etoposide induced 2.4	74	AQRRPQSVERKQE	1000	1	33.2674	45.5157	34.0032	60.7898	34.8705	35.5242		33.2674	47.3607	30.7486	43.0845	33.1563	32.3273
IPI:IPI00117068.1	Ei24	etoposide induced 2.4	348	FPSPHPSPAKLKA	44.22	1	34.2037	48.9005	52.2966	72.6434	57.2529	49.2824		34.2037	50.8827	47.291	51.4857	54.4384	44.8474
IPI:IPI00117068.1	Ei24	etoposide induced 2.4	344	SAEKFPSPHPSPA	31.42	1	34.2037	48.9005	52.2966	72.6434	57.2529	49.2824		34.2037	50.8827	47.291	51.4857	54.4384	44.8474
IPI:IPI00471261.2	Eif2ak4	Isoform 1 of Eukaryotic translation initiation factor 2-alpha kinase 4	666	RPAVPGTPPPDCT	29.38	1	32.6088	41.915	40.4023	41.8196	94.2741	98.2741		32.6088	43.614	36.5352	29.6395	89.6397	89.4302
IPI:IPI00124879.1	Eif2b4	Isoform 1 of Translation initiation factor eIF-2B subunit delta	21	EMKTELSPRPGAA	38.75	1	61.836	54.3777	72.3679	87.0512	56.3985	54.6656		61.836	56.5819	65.4412	61.6972	53.626	49.7461
IPI:IPI00261239.6	Eif2b5	Translation initiation factor eIF-2B subunit epsilon	540	LDSRAGSPQLDDI	1000	3	172.435	89.216	103.334	126.412	100.292	81.1211		172.435	92.8324	93.4436	89.5943	95.3614	73.8208
IPI:IPI00229988.2	Eif2c2	Protein argonaute-2	388	KLMRSASFNTDPY	14.49	1	27.0225	33.7083	35.6559	48.5912	29.8758	35.8261		27.0225	35.0747	32.2431	34.4388	28.4071	32.602
IPI:IPI00229859.1	Eif3b	Eif3b protein	123	EGGSDGSAAEAEP	131.96	12	407.63	451.514	495.144	649.434	407.113	534.255		407.63	469.817	447.752	460.284	387.1	486.176
IPI:IPI00229859.1	Eif3b	Eif3b protein	120	AEEEGGSDGSAAE	125.9	11	367.432	402.868	445.993	591.791	365.869	471.819		367.432	419.198	403.305	419.429	347.883	429.359
IPI:IPI00229859.1	Eif3b	Eif3b protein	111	QARGHPSAGAEEE	84.46	1	11.0752	12.3371	13.6285	23.0091	8.74385	15.5675		11.0752	12.8372	12.324	16.3076	8.31401	14.1665
IPI:IPI00229859.1	Eif3b	Eif3b protein	68	AKPAAQSEEETAT	38.99	4	333.903	328.885	356.075	474.308	310.764	350.28		333.903	342.216	321.994	336.164	295.487	318.758
IPI:IPI00229859.1	Eif3b	Eif3b protein	75	EEETATSPAASPT	37.41	11	514.448	514.47	564.336	739.493	489.6	529.226		514.448	535.324	510.321	524.113	465.532	481.6
IPI:IPI00229859.1	Eif3b	Eif3b protein	79	ATSPAASPTPQSA	28.35	10	374.423	358.616	461.814	549.368	383.236	399.567		374.423	373.152	417.612	389.362	364.397	363.609
IPI:IPI00229859.1	Eif3b	Eif3b protein	81	SPAASPTPQSAER	22.01	4	187.333	141.114	181.622	228.154	167.895	166.83		187.333	146.834	164.238	161.703	159.641	151.816
IPI:IPI00229859.1	Eif3b	Eif3b protein	90	SAERSPSQEPSAP	18.54	6	248.244	182.622	219.238	269.607	197.708	183.742		248.244	190.024	198.253	191.083	187.989	167.207
IPI:IPI00229859.1	Eif3b	Eif3b protein	74	SEEETATSPAASP	15.5	4	130.394	117.937	178.384	199.566	151.853	152.207		130.394	122.717	161.31	141.442	144.388	138.509
IPI:IPI00229859.1	Eif3b	Eif3b protein	84	ASPTPQSAERSPS	9.71	3	119.107	116.954	184.97	186.385	151.556	148.491		119.107	121.694	167.265	132.099	144.105	135.128
IPI:IPI00321647.2	Eif3c	Eukaryotic translation initiation factor 3 subunit C	39	KQPLLLSEDEEDT	48.02	3	414.845	420.768	510.479	700.775	473.93	512.179		414.845	437.824	461.619	496.671	450.632	466.087
IPI:IPI00321647.2	Eif3c	Eukaryotic translation initiation factor 3 subunit C	907	GYRQQQSQTAYxx	30.7	1	38.5297	54.0887	47.7451	102.16	30.4605	49.7785		38.5297	56.2812	43.1752	72.4055	28.9631	45.2988
IPI:IPI00762774.2	Eif3d	Eukaryotic translation initiation factor 3 subunit D	160	SQKPRDSSVEVRS	7.93	2	85.9337	78.5625	99.325	122.888	77.8448	81.5087		85.9337	81.747	89.8181	87.0967	74.018	74.1736
IPI:IPI00622371.3	Eif3g	Eukaryotic translation initiation factor 3 subunit G	264	LFRPFGSISRIYL	25.37	1	133.243	105.746	127.102	178.947	102.443	108.934		133.243	110.032	114.936	126.828	97.407	99.1308
IPI:IPI00622371.3	Eif3g	Eukaryotic translation initiation factor 3 subunit G	38	KGIPLPTGDTSPE	24.81	2	129.347	80.013	85.1536	129.849	83.7426	78.633		129.347	83.2563	77.0031	92.0298	79.6259	71.5566
IPI:IPI00622371.3	Eif3g	Eukaryotic translation initiation factor 3 subunit G	41	PLPTGDTSPEPEL	18.6	2	128.22	87.8851	89.7402	116.19	87.2766	87.1521		128.22	91.4475	81.1507	82.349	82.9862	79.3091
IPI:IPI00622371.3	Eif3g	Eukaryotic translation initiation factor 3 subunit G	42	LPTGDTSPEPELL	14.49	3	166.371	109.715	113.998	173.482	113.233	107.753		166.371	114.162	103.087	122.955	107.667	98.0561
IPI:IPI00221581.1	Eif4b	Eukaryotic translation initiation factor 4B	409	RHPSWRSEETQER	53.53	4	242.803	198.697	181.262	288.531	136.987	165.178		242.803	206.751	163.913	204.495	130.253	150.313
IPI:IPI00221581.1	Eif4b	Eukaryotic translation initiation factor 4B	406	PRERHPSWRSEET	44.12	4	242.803	198.697	181.262	288.531	136.987	165.178		242.803	206.751	163.913	204.495	130.253	150.313
IPI:IPI00221581.1	Eif4b	Eukaryotic translation initiation factor 4B	504	SDTEQPSPTSGGG	30.7	5	330.314	373.098	425.151	603.637	381.657	468.108		330.314	388.222	384.457	427.826	362.895	425.982
IPI:IPI00221581.1	Eif4b	Eukaryotic translation initiation factor 4B	422	ERSRTGSESSQTG	24.15	9	341.909	344.612	317.567	506.33	241.967	332.061		341.909	358.581	287.171	358.859	230.072	302.178
IPI:IPI00221581.1	Eif4b	Eukaryotic translation initiation factor 4B	425	RTGSESSQTGASA	22.01	5	278.917	246.278	222.554	356.003	169.763	230.114		278.917	256.261	201.252	252.316	161.418	209.405
IPI:IPI00221581.1	Eif4b	Eukaryotic translation initiation factor 4B	418	TQERERSRTGSES	19.52	4	111.472	132.821	109.556	202.507	77.9604	120.578		111.472	138.205	99.0702	143.526	74.128	109.727
IPI:IPI00221581.1	Eif4b	Eukaryotic translation initiation factor 4B	498	PARSQSSDTEQPS	15.5	5	473.998	557.502	611.02	884.343	553.761	687.354		473.998	580.1	552.536	626.775	526.539	625.497
IPI:IPI00221581.1	Eif4b	Eukaryotic translation initiation factor 4B	424	SRTGSESSQTGAS	14.65	3	69.3405	110.498	91.7534	142.846	69.5715	97.0176		69.3405	114.977	82.9712	101.242	66.1514	88.2868
IPI:IPI00221581.1	Eif4b	Eukaryotic translation initiation factor 4B	488	NAWVKRSSNPPAR	13.15	1	32.2499	78.5478	50.0061	63.8061	57.6615	66.1459		32.2499	81.7317	45.2198	45.2223	54.8269	60.1933
IPI:IPI00221581.1	Eif4b	Eukaryotic translation initiation factor 4B	497	PPARSQSSDTEQP	11.51	3	163.449	205.148	238.673	375.954	191.051	261.106		163.449	213.464	215.828	266.456	181.659	237.608
IPI:IPI00318938.6	Eif4ebp1	Eukaryotic translation initiation factor 4E-binding protein 1	43	PGGTLFSTTPGGT	18.12	2	98.955	101.805	119.142	177.72	85.7405	87.5669		98.955	105.932	107.738	125.958	81.5256	79.6866
IPI:IPI00318938.6	Eif4ebp1	Eukaryotic translation initiation factor 4E-binding protein 1	44	GGTLFSTTPGGTR	16.52	3	134.335	132.345	152.851	226.906	106.71	114.32		134.335	137.71	138.22	160.818	101.464	104.032
IPI:IPI00318938.6	Eif4ebp1	Eukaryotic translation initiation factor 4E-binding protein 1	45	GTLFSTTPGGTRI	15.65	2	69.903	66.6815	73.7841	101.181	46.8357	55.778		69.903	69.3844	66.7218	71.7113	44.5333	50.7584
IPI:IPI00318938.6	Eif4ebp1	Eukaryotic translation initiation factor 4E-binding protein 1	35	PPGDYSTTPGGTL	5.08	1	34.5227	36.1421	40.0756	51.9949	25.8665	29.0249		34.5227	37.6071	36.2398	36.8512	24.5949	26.4129
IPI:IPI00109318.1	Eif4ebp2	Eukaryotic translation initiation factor 4E-binding protein 2	41	CTTPGGTLFSTTP	9.87	1	83.2346	54.0081	76.2147	83.7611	56.9485	50.2098		83.2346	56.1973	68.9198	59.3653	54.149	45.6913
IPI:IPI00109318.1	Eif4ebp2	Eukaryotic translation initiation factor 4E-binding protein 2	46	GTLFSTTPGGTRI	5.95	1	83.2346	54.0081	76.2147	83.7611	56.9485	50.2098		83.2346	56.1973	68.9198	59.3653	54.149	45.6913
IPI:IPI00474592.1	Eif4enif1	Eukaryotic translation initiation factor 4E nuclear import factor 1, isoform CRA_a	73	ASLYPASGRSSPV	52.13	1	164.828	41.4306	61.1468	60.5615	47.1246	53.7767		164.828	43.11	55.2941	42.9227	44.808	48.9372
IPI:IPI00474592.1	Eif4enif1	Eukaryotic translation initiation factor 4E nuclear import factor 1, isoform CRA_a	539	LSQRAPSPPMSQV	49.31	1	40.0632	32.6947	42.7726	50.3385	36.8458	38.1536		40.0632	34.02	38.6786	35.6772	35.0345	34.7201
IPI:IPI00474592.1	Eif4enif1	Eukaryotic translation initiation factor 4E nuclear import factor 1, isoform CRA_a	562	LHPRIPSPIGFPS	33.37	1	34.387	26.1955	35.5239	41.651	32.236	30.9719		34.387	27.2573	32.1237	29.52	30.6513	28.1847
IPI:IPI00474592.1	Eif4enif1	Eukaryotic translation initiation factor 4E nuclear import factor 1, isoform CRA_a	743	QRSSCSTPLSQTS	16.22	1	62.9801	40.662	65.4214	45.8361	58.0411	45.3583		62.9801	42.3102	59.1596	32.4861	55.1879	41.2764
IPI:IPI00474592.1	Eif4enif1	Eukaryotic translation initiation factor 4E nuclear import factor 1, isoform CRA_a	137	SSRRSGSPLEKDS	14.49	2	194.483	186.194	258.427	300.106	297.29	297.045		194.483	193.741	233.691	212.699	282.676	270.314
IPI:IPI00474592.1	Eif4enif1	Eukaryotic translation initiation factor 4E nuclear import factor 1, isoform CRA_a	925	TSQRSSSPVGLAK	0	2	148.78	141.915	171.977	201.717	158.266	166.042		148.78	147.667	155.516	142.966	150.486	151.1
IPI:IPI00421179.1	Eif4g1	Isoform 1 of Eukaryotic translation initiation factor 4 gamma 1	1597	EAEDEESDHNxxx	1000	2	41.6933	149.609	64.3009	67.3298	157.098	156.683		41.6933	155.673	58.1463	47.7197	149.375	142.582
IPI:IPI00421179.1	Eif4g1	Isoform 1 of Eukaryotic translation initiation factor 4 gamma 1	708	GLGPRRSQQGPRK	1000	4	54.652	141.85	83.9237	104.092	163.289	156.683		54.652	147.6	75.891	73.7746	155.262	142.583
IPI:IPI00421179.1	Eif4g1	Isoform 1 of Eukaryotic translation initiation factor 4 gamma 1	1196	KEVEERSRERPSQ	1000	1	32.4308	89.4649	104.799	130.766	76.3299	88.8281		32.4308	93.0914	94.7682	92.6799	72.5776	80.8343
IPI:IPI00421179.1	Eif4g1	Isoform 1 of Eukaryotic translation initiation factor 4 gamma 1	1231	ATLPPVSPPKAAL	1000	1	161.801	93.2547	104.676	151.473	80.5245	91.67		161.801	97.0348	94.6569	107.356	76.566	83.4204
IPI:IPI00421179.1	Eif4g1	Isoform 1 of Eukaryotic translation initiation factor 4 gamma 1	1187	TPATKRSFSKEVE	27.06	2	268.483	408.72	474.055	578.443	386.191	393.122		268.483	425.287	428.681	409.969	367.206	357.744
IPI:IPI00421179.1	Eif4g1	Isoform 1 of Eukaryotic translation initiation factor 4 gamma 1	1211	GLRKAASLTEDRG	18.87	2	105.671	76.999	87.4149	100.245	66.5288	60.9758		105.671	80.1202	79.048	71.048	63.2583	55.4885
IPI:IPI00421179.1	Eif4g1	Isoform 1 of Eukaryotic translation initiation factor 4 gamma 1	214	RTASTPTPPQTGG	9.3	2	53.4938	61.923	62.9033	87.1296	57.3895	64.5592		53.4938	64.433	56.8825	61.7528	54.5683	58.7494
IPI:IPI00126006.6	Eif4g2	Isoform 1 of Eukaryotic translation initiation factor 4 gamma 2	394	VIQDRFSPTMGRH	38.39	6	158.335	156.242	205.373	239.454	175.55	175.457		158.335	162.575	185.716	169.712	166.92	159.667
IPI:IPI00126006.6	Eif4g2	Isoform 1 of Eukaryotic translation initiation factor 4 gamma 2	507	QPPRTQTPPLGQT	12.32	1	236.531	194.743	236.218	285.079	220.042	217.292		236.531	202.637	213.608	202.049	209.225	197.737
IPI:IPI00417153.3	Eif4g3	Isoform 4 of Eukaryotic translation initiation factor 4 gamma 3	490	DKAESESDGQAEE	86.83	5	186.483	251.489	243.546	401.677	223.206	275.001		186.483	261.683	220.235	284.687	212.233	250.253
IPI:IPI00417153.3	Eif4g3	Isoform 4 of Eukaryotic translation initiation factor 4 gamma 3	488	MQDKAESESDGQA	78.15	4	143.023	203.366	195.578	329.12	178.797	224.128		143.023	211.609	176.858	233.262	170.007	203.959
IPI:IPI00417153.3	Eif4g3	Isoform 4 of Eukaryotic translation initiation factor 4 gamma 3	285	EPPRTSSPTSLPP	11.51	5	122.685	161.225	164.823	243.474	165.394	193.414		122.685	167.76	149.047	172.561	157.263	176.008
IPI:IPI00417153.3	Eif4g3	Isoform 4 of Eukaryotic translation initiation factor 4 gamma 3	1150	TFLRGSSKDLLDN	0	1	34.7564	56.9743	46.2353	79.2657	52.2689	79.3133		34.7564	59.2838	41.8099	56.1792	49.6994	72.1757
IPI:IPI00417153.3	Eif4g3	Isoform 4 of Eukaryotic translation initiation factor 4 gamma 3	1101	GAKASESAPSGSP	0	1	34.9289	27.5206	51.417	56.5985	34.416	32.7761		34.9289	28.6361	46.4956	40.114	32.7242	29.8265
IPI:IPI00417153.3	Eif4g3	Isoform 4 of Eukaryotic translation initiation factor 4 gamma 3	1110	SGSPSATPLEFDS	0	1	34.9289	27.5206	51.417	56.5985	34.416	32.7761		34.9289	28.6361	46.4956	40.114	32.7242	29.8265
IPI:IPI00756424.3	Eif5b	Isoform 1 of Eukaryotic translation initiation factor 5B	215	SVPTVDSGNEDDD	64.54	4	293.262	486.936	607.623	837.488	484.061	633.042		293.262	506.674	549.465	593.566	460.265	576.073
[truncated: 5,431 more rows]
