# Supplementary material for: Kinesin superfamily protein Kif26b links Wnt5a-Ror signaling to the control of cell and tissue behaviors in vertebrates
Source: eLife. 2017 Sep 8;6:e26509. doi: 10.7554/eLife.26509 (PMC5590807; doi:10.7554/eLife.26509)
Supplement: Supplementary file 2. — (A) Upregulated phosphopeptides that scored as ‘hits’ as defined in the text. Phosphopeptides above the bold line are ‘hits’ scored using the 2-fold cutoff filter. Phosphopeptides below the bold line are those scored between the 1.5- and 2-fold cutoffs. Columns include: gene name, protein description, fold change (4-OHT/vehicle treated samples), the p value. (B) Downregulated phosphopeptides that scored as ‘hits’ as defined in the text. Phosphopeptides above the bold line are ‘hits’ scored using the 2-fold cutoff filter. Phosphopeptides below the bold line are those scored between the 1.5- and 2-fold cutoffs. Columns include: gene name, protein description, fold change (4-OHT/vehicle treated samples), the p value. [file elife-26509-supp2.xlsx]

## Sheet: hits
Supplementary File 2 - Hits from the Ror knockout TMT/MS3 screen
>2-fold cutoff - upregulated					1.5 to 2-fold cutoff - upregulated
Gene symbol	Protein description	Fold change (4-OHT/vehicle)	p (<0.05)		Gene symbol	Protein description	Fold change (4-OHT/vehicle)	p (<0.05)
'Kif26b'	Kinesin-like protein KIF26B	3.36458	0.0132152		'Speg'	Isoform 1 of Striated muscle-specific serine/threonine-protein kinase	1.99483	0.039226
'Kif26b'	Kinesin-like protein KIF26B	3.29154	0.012782		'Synpo2'	Isoform 1 of Synaptopodin-2	1.88308	0.0147279
'Kif26b'	Kinesin-like protein KIF26B	2.68993	0.00581286		'AW555464'	Isoform 1 of Protein KIAA0284 (CEP170B)	1.83871	0.0174003
'Kif26b'	Kinesin-like protein KIF26B	2.61575	0.00413555		'Synpo2'	Isoform 1 of Synaptopodin-2	1.83781	0.0146991
'Kif26b'	Kinesin-like protein KIF26B	2.56288	0.0246224		'Tns1'	Tensin 1	1.82714	0.0049466
'Kif26b'	Kinesin-like protein KIF26B	2.45301	0.00570831		'Sorbs2'	Isoform 5 of Sorbin and SH3 domain-containing protein 2	1.82112	0.0075676
'Kif26b'	Kinesin-like protein KIF26B	2.42754	0.000613733		'Lmna'	Isoform A of Lamin-A/C	1.79965	0.036826
'Kif26b'	Kinesin-like protein KIF26B	2.29269	0.0189231		'Sdc2'	Syndecan-2	1.79777	0.0390612
Ttn'	Titin isoform N2-A	2.24846	0.00292027		'Sorbs2'	Isoform 5 of Sorbin and SH3 domain-containing protein 2	1.78325	0.0106057
'Mprip'	Isoform 1 of Myosin phosphatase Rho-interacting protein	2.10689	0.0211797		'Akt3'	Isoform 1 of RAC-gamma serine/threonine-protein kinase	1.77929	0.00446295
'Ahnak2'	Putative uncharacterized protein	2.09224	0.00358018		'Akt3'	Isoform 1 of RAC-gamma serine/threonine-protein kinase	1.77929	0.00446295
					'Ahnak'	AHNAK nucleoprotein isoform 1	1.76267	0.00339678
					'Ptk2'	Isoform 1 of Focal adhesion kinase 1	1.75808	0.0205472
>2-fold cutoff - downregulated					'Flnc'	Isoform 1 of Filamin-C	1.75573	0.0339265
Gene symbol	Protein description	Fold change (4-OHT/vehicle)	p (<0.05)		'Ctps'	CTP synthase 1	1.75198	0.00384554
'Lmnb1'	Lamin-B1	-2.218	0.001437		'Jph1'	Junctophilin-1	1.75151	0.0113412
'Lmnb1'	Lamin-B1	-2.131	0.002002		'Junb'	Transcription factor jun-B	1.74733	0.0311537
'Msh6'	mutS homolog 6	-2.118	0.017562		'Ahnak'	AHNAK nucleoprotein isoform 1	1.74683	0.0183124
'Npm1'	Nucleophosmin	-2.019	0.033855		'Junb'	Transcription factor jun-B	1.73961	0.0372029
					'Fam83h'	Protein FAM83H	1.73275	0.00804252
					'Rasal2'	RAS protein activator like 2	1.72352	0.0277496
					'Jph2'	Junctophilin-2	1.72288	0.0329137
					'Myh11'	Isoform 1 of Myosin-11	1.71658	0.0182947
					'Rin1'	Ras and Rab interactor 1	1.70903	0.0432008
					'Afap1'	Actin filament-associated protein 1	1.70265	0.00624099
					'Fat1'	FAT tumor suppressor homolog 1	1.6985	0.0212627
					'Ahnak'	AHNAK nucleoprotein isoform 1	1.69599	0.0149375
					'Pkp2'	Plakophilin 2	1.69554	0.013272
					'Kif1a'	Kinesin-like protein KIF1A	1.69462	0.00245171
					'Sec22b'	Vesicle-trafficking protein SEC22b	1.68462	0.0142833
					'Grip1'	Isoform 1 of Glutamate receptor-interacting protein 1	1.67511	0.0299643
					'Ahnak2'	similar to KIAA2019 protein	1.66214	0.00676977
					'Lmna'	Isoform A of Lamin-A/C	1.66188	0.0139935
					'Myh11'	Isoform 1 of Myosin-11	1.65443	0.0203583
					'Pdlim4'	PDZ and LIM domain protein 4	1.64776	0.00251695
					'Ahnak2'	similar to KIAA2019 protein	1.64631	0.00102036
					'Vim'	Vimentin	1.63714	0.0310047
					'Jph2'	Junctophilin-2	1.63103	0.0213822
					'Jph2'	Junctophilin-2	1.63103	0.0213822
					'Jph2'	Junctophilin-2	1.62695	0.0310221
					'Jph2'	Junctophilin-2	1.62695	0.0310221
					'Ptpn14'	Tyrosine-protein phosphatase non-receptor type 14	1.6263	0.0155522
					'Ahnak2'	similar to KIAA2019 protein	1.62574	0.00584411
					'Vim'	Vimentin	1.62132	0.000894653
					'Pdlim4'	PDZ and LIM domain protein 4	1.61745	0.0153524
					'Cct2'	T-complex protein 1 subunit beta	1.61672	0.0204189
					'Slc33a1'	Acetyl-coenzyme A transporter 1	1.61634	0.00677054
					'Taok3'	Serine/threonine-protein kinase TAO3	1.6148	0.0168334
					'Pdzrn3'	Isoform 1 of PDZ domain-containing RING finger protein 3	1.61244	0.017609
					'Akap2;Palm2-Akap2;Palm2'	A kinase (PRKA) anchor protein 2	1.60982	0.0198527
					'Ppp1r12b'	Protein phosphatase 1, regulatory (Inhibitor) subunit 12B	1.60576	0.0291215
					'AW555464'	Isoform 1 of Protein KIAA0284 (CEP170B)	1.60388	0.0229271
					'Cttnbp2nl'	CTTNBP2 N-terminal-like protein	1.59694	0.041186
					'Tns1'	Tensin 1	1.59524	0.0479021
					'Ahnak'	AHNAK nucleoprotein isoform 1	1.59112	0.0284699
					'2900073G15Rik'	Myosin light chain, regulatory B-like (MYL12A)	1.58691	0.0177188
					'Ablim1'	Actin-binding LIM domain protein 1	1.58461	0.0100121
					'AI848100'	Membrane protein CH1 (SUCO)	1.575	0.00735031
					'Ptpn14'	Tyrosine-protein phosphatase non-receptor type 14	1.57463	0.00766927
					'Flna'	Isoform 1 of Filamin-A	1.5746	0.039771
					Mast4'	Isoform 1 of Microtubule-associated serine/threonine-protein kinase 4	1.57349	0.0486579
					'Ahnak2'	similar to KIAA2019 protein	1.57305	0.00969124
					'Pkp2'	Plakophilin 2	1.56813	0.0173769
					Sorbs1'	Isoform 5 of Sorbin and SH3 domain-containing protein 1	1.56743	0.0322009
					'Myh9'	Myosin-9	1.5654	0.0124989
					'Rtn4'	Isoform 1 of Reticulon-4	1.56162	0.00979831
					'Ppp1r13l'	RelA-associated inhibitor	1.56065	0.0146747
					'Pbxip1'	Pre-B-cell leukemia transcription factor-interacting protein 1	1.54988	0.0140879
					'Pdlim7'	Isoform 1 of PDZ and LIM domain protein 7	1.54933	0.0142575
					'Ptpn14'	Tyrosine-protein phosphatase non-receptor type 14	1.54924	0.0388239
					'Pkp2'	Plakophilin 2	1.54898	0.01091
					'Tnks1bp1'	182 kDa tankyrase-1-binding protein	1.54881	0.043545
					'Sh3pxd2a'	Isoform 1 of SH3 and PX domain-containing protein 2A	1.54585	0.00744036
					'Sh3pxd2a'	Isoform 1 of SH3 and PX domain-containing protein 2A	1.54585	0.00744036
					'Ahnak2'	Putative uncharacterized protein	1.54461	0.023073
					'Gng12'	Guanine nucleotide-binding protein G(I)/G(S)/G(O) subunit gamma-12	1.53705	0.00140239
					'Kif1a'	Kinesin-like protein KIF1A	1.53492	0.032009
					'Kif1a'	Kinesin-like protein KIF1A	1.53492	0.032009
					'Tln1'	Talin-1	1.52962	0.0178103
					'Tgfb1i1'	Isoform 2 of Transforming growth factor beta-1-induced transcript 1 protein	1.52462	0.0432629
					'Gli2'	GLI-Kruppel family member GLI2	1.52142	0.0438664
					'Palld'	Isoform 4 of Palladin	1.5179	0.000198072
					'Plcd1'	Phospholipase C, delta 1, isoform CRA_a	1.51648	0.0464397
					'Ptpn14'	Tyrosine-protein phosphatase non-receptor type 14	1.51564	0.00391838
					'Eif4g3'	Isoform 4 of Eukaryotic translation initiation factor 4 gamma 3	1.50801	0.0370843
					'Palld'	Isoform 4 of Palladin	1.50718	0.00430517
					'Ablim1'	Actin-binding LIM domain protein 1	1.50372	0.00567258
					'Gng12'	Guanine nucleotide-binding protein G(I)/G(S)/G(O) subunit gamma-12	1.50295	0.0175941
					'Zfp36l1'	Butyrate response factor 1	1.50175	0.0119515
					1.5 to 2-fold cutoff - downregulated
					Gene symbol	Protein description	Fold change (KO/WT)	p (<0.05)
					'Mef2c'	Isoform 3 of Myocyte-specific enhancer factor 2C	-1.98197	0.0173495
					'Rb1'	Retinoblastoma-associated protein	-1.9209	0.0437728
					'Rb1'	Retinoblastoma-associated protein	-1.9209	0.0437728
					'Ncaph'	Condensin complex subunit 2	-1.90344	0.0356734
					'Mki67'	Ki-67 protein	-1.89408	0.0237625
					'Mki67'	Ki-67 protein	-1.89408	0.0237625
					'Dnmt1'	Cytosine-specific methyltransferase	-1.8649	0.00840807
					'Aptx'	Isoform 1 of Aprataxin	-1.8451	0.0117879
					'2210016L21Rik'	Uncharacterized protein C12orf43 homolog	-1.83546	0.0433233
					'Lig1'	DNA ligase I	-1.81262	0.0130036
					'Rcc2'	Protein RCC2	-1.81257	0.0398515
					'Kctd12'	BTB/POZ domain-containing protein KCTD12	-1.81102	0.0018432
					'Lig1'	DNA ligase I	-1.79925	0.0205905
					'Mcm3'	DNA replication licensing factor MCM3	-1.79164	0.0275984
					'Dpysl2'	Dihydropyrimidinase-related protein 2	-1.7799	0.00590395
					'Mcm6'	DNA replication licensing factor MCM6	-1.77741	0.0135384
					'Sfrs2ip'	splicing factor, arginine/serine-rich 2, interacting protein	-1.77137	0.0469974
					'2610301G19Rik'	Protein KIAA1967 homolog (CCAR2)	-1.73259	0.0449379
					'Hirip3'	HIRA-interacting protein 3	-1.727	0.00973908
					'Slc9a3r1'	Isoform 1 of Na(+)/H(+) exchange regulatory cofactor NHE-RF1	-1.72686	0.00588029
					'Tns3'	Isoform 1 of Tensin-3	-1.72676	0.0026984
					'Timeless'	Isoform 1 of Protein timeless homolog	-1.72574	0.0238562
					'Mki67'	Ki-67 protein	-1.72261	0.00596279
					'Lig1'	DNA ligase I	-1.7178	0.0459012
					'5730590G19Rik'	Uncharacterized protein C15orf42 homolog (TICRR)	-1.71484	0.032145
					'Acin1'	apoptotic chromatin condensation inducer 1 isoform 2	-1.70138	0.0276712
					'Zfp768'	Zinc finger protein 768	-1.70002	0.0442417
					'Zfp768'	Zinc finger protein 768	-1.70002	0.0442417
					'Cenpc1'	Centromere protein C 1	-1.69767	0.0157797
					'Tuba1b'	Tubulin alpha-1B chain	-1.69703	0.0300898
					'Igfbp5'	Insulin-like growth factor-binding protein 5	-1.68957	0.0108426
					'Kif20a'	Kinesin-like protein KIF20A	-1.68364	0.0177791
					'Kif20a'	Kinesin-like protein KIF20A	-1.68364	0.0177791
					'Arid3a'	AT-rich interactive domain-containing protein 3A	-1.68305	0.0416917
					'Auts2'	autism susceptibility candidate 2	-1.67706	0.00591022
					'Wdr90'	similar to mKIAA1924 protein isoform 1	-1.66969	0.0174695
					'Wdr90'	similar to mKIAA1924 protein isoform 1	-1.66969	0.0174695
					'Sap30l'	Histone deacetylase complex subunit SAP30L	-1.66896	0.00922859
					'Adnp'	activity-dependent neuroprotective protein	-1.66689	0.0191101
					'Bcl11a'	Isoform 8 of B-cell lymphoma/leukemia 11A	-1.64433	0.0185678
					'Bcl11a'	Isoform 8 of B-cell lymphoma/leukemia 11A	-1.64433	0.0185678
					'Eif4enif1'	Eukaryotic translation initiation factor 4E nuclear import factor 1, isoform CRA_a	-1.63296	0.0461658
					'Fli1'	Friend leukemia integration 1 transcription factor	-1.6162	0.0407185
					'Mki67'	Ki-67 protein	-1.601	0.0169309
					'Ikzf1'	Isoform VI of DNA-binding protein Ikaros	-1.59671	0.0436184
					Trp53bp1'	Transformation related protein 53 binding protein 1	-1.5954	0.00285828
					'Chd3'	chromodomain helicase DNA binding protein 3	-1.5931	0.022759
					'Igfbp5'	Insulin-like growth factor-binding protein 5	-1.5926	0.0350439
					'Rbl1'	Isoform Long of Retinoblastoma-like protein 1	-1.59027	0.0382756
					'Dsn1'	Kinetochore-associated protein DSN1 homolog	-1.58733	0.045176
					'Ccdc102a'	Coiled-coil domain-containing protein 102A	-1.58492	0.0139784
					'Igfbp5'	Insulin-like growth factor-binding protein 5	-1.58486	0.00962656
					'Tcof1'	Treacle protein	-1.58139	0.0192746
					'Cops3'	COP9 signalosome complex subunit 3	-1.57031	0.0474562
					'Dync1li1'	Cytoplasmic dynein 1 light intermediate chain 1	-1.57014	0.00939408
					'Chaf1a'	Chromatin assembly factor 1 subunit A	-1.56719	0.0262885
					'Aptx'	Isoform 1 of Aprataxin	-1.56533	0.0026455
					'Mtap4'	Isoform 1 of Microtubule-associated protein 4	-1.56429	0.0123109
					'Auts2'	autism susceptibility candidate 2	-1.55714	0.00647292
					'Tcof1'	Treacle protein	-1.55648	0.0465189
					'Zfp768'	Zinc finger protein 768	-1.55456	0.0460095
					'Zfp768'	Zinc finger protein 768	-1.55456	0.0460095
					'Trps1'	Zinc finger transcription factor Trps1	-1.55393	0.04468
					'Incenp'	Isoform 1 of Inner centromere protein	-1.55337	0.0247011
					'Bcl11a'	Isoform 8 of B-cell lymphoma/leukemia 11A	-1.54949	0.0355907
					'Bcl11a'	Isoform 8 of B-cell lymphoma/leukemia 11A	-1.54949	0.0355907
					'Gli3'	Zinc finger protein GLI3	-1.54751	0.0170828
					'Nfib'	Isoform 3 of Nuclear factor 1 B-type	-1.53741	0.00987327
					'Nfib'	Isoform 3 of Nuclear factor 1 B-type	-1.53741	0.00987327
					'Hirip3'	HIRA-interacting protein 3	-1.5338	0.0158772
					'Anapc1'	Anaphase-promoting complex subunit 1	-1.53075	0.0130552
					'Trps1'	Zinc finger transcription factor Trps1	-1.5201	0.0426123
					'Vrk3'	Serine/threonine-protein kinase VRK3	-1.51763	0.00126807
					'Auts2'	autism susceptibility candidate 2	-1.51703	0.00466811
					'Tle3'	transducin-like enhancer protein 3 isoform 2	-1.51362	0.0024749
					'Hirip3'	HIRA-interacting protein 3	-1.51314	0.043105
					'Hirip3'	HIRA-interacting protein 3	-1.51314	0.043105
					'Hirip3'	HIRA-interacting protein 3	-1.51314	0.043105
					'Bat1a'	Spliceosome RNA helicase Bat1	-1.51044	0.0174817
					'Acin1'	apoptotic chromatin condensation inducer 1 isoform 2	-1.50733	0.0439081
					'Ncapg'	non-SMC condensin I complex, subunit G	-1.50603	0.0240324
					'Nolc1'	nucleolar and coiled-body phosphoprotein 1 isoform D	-1.50111	0.0491206
					'Mtap4'	Isoform 1 of Microtubule-associated protein 4	-1.501	0.000123449

## Sheet: upregulated
Supplementary File 2 - Table S2A 1.5-fold cutoff - upregulated
Peptides above the bold line scored as hits using the 2-fold cutoff filter.
Gene symbol	Protein description	Fold change (4-OHT/vehicle)	p (<0.05)
Kif26b	Kinesin-like protein KIF26B	3.36458	0.0132152
Kif26b	Kinesin-like protein KIF26B	3.29154	0.012782
Kif26b	Kinesin-like protein KIF26B	2.68993	0.00581286
Kif26b	Kinesin-like protein KIF26B	2.61575	0.00413555
Kif26b	Kinesin-like protein KIF26B	2.56288	0.0246224
Kif26b	Kinesin-like protein KIF26B	2.45301	0.00570831
Kif26b	Kinesin-like protein KIF26B	2.42754	0.000613733
Kif26b	Kinesin-like protein KIF26B	2.29269	0.0189231
Ttn	Titin isoform N2-A	2.24846	0.00292027
Mprip	Isoform 1 of Myosin phosphatase Rho-interacting protein	2.10689	0.0211797
Ahnak2	Putative uncharacterized protein	2.09224	0.00358018
Speg	Isoform 1 of Striated muscle-specific serine/threonine-protein kinase	1.99483	0.039226
Synpo2	Isoform 1 of Synaptopodin-2	1.88308	0.0147279
AW555464	Isoform 1 of Protein KIAA0284 (CEP170B)	1.83871	0.0174003
Synpo2	Isoform 1 of Synaptopodin-2	1.83781	0.0146991
Tns1	Tensin 1	1.82714	0.0049466
Sorbs2	Isoform 5 of Sorbin and SH3 domain-containing protein 2	1.82112	0.0075676
Lmna	Isoform A of Lamin-A/C	1.79965	0.036826
Sdc2	Syndecan-2	1.79777	0.0390612
Sorbs2	Isoform 5 of Sorbin and SH3 domain-containing protein 2	1.78325	0.0106057
Akt3	Isoform 1 of RAC-gamma serine/threonine-protein kinase	1.77929	0.00446295
Akt3	Isoform 1 of RAC-gamma serine/threonine-protein kinase	1.77929	0.00446295
Ahnak	AHNAK nucleoprotein isoform 1	1.76267	0.00339678
Ptk2	Isoform 1 of Focal adhesion kinase 1	1.75808	0.0205472
Flnc	Isoform 1 of Filamin-C	1.75573	0.0339265
Ctps	CTP synthase 1	1.75198	0.00384554
Jph1	Junctophilin-1	1.75151	0.0113412
Junb	Transcription factor jun-B	1.74733	0.0311537
Ahnak	AHNAK nucleoprotein isoform 1	1.74683	0.0183124
Junb	Transcription factor jun-B	1.73961	0.0372029
Fam83h	Protein FAM83H	1.73275	0.00804252
Rasal2	RAS protein activator like 2	1.72352	0.0277496
Jph2	Junctophilin-2	1.72288	0.0329137
Myh11	Isoform 1 of Myosin-11	1.71658	0.0182947
Rin1	Ras and Rab interactor 1	1.70903	0.0432008
Afap1	Actin filament-associated protein 1	1.70265	0.00624099
Fat1	FAT tumor suppressor homolog 1	1.6985	0.0212627
Ahnak	AHNAK nucleoprotein isoform 1	1.69599	0.0149375
Pkp2	Plakophilin 2	1.69554	0.013272
Kif1a	Kinesin-like protein KIF1A	1.69462	0.00245171
Sec22b	Vesicle-trafficking protein SEC22b	1.68462	0.0142833
Grip1	Isoform 1 of Glutamate receptor-interacting protein 1	1.67511	0.0299643
Ahnak2	similar to KIAA2019 protein	1.66214	0.00676977
Lmna	Isoform A of Lamin-A/C	1.66188	0.0139935
Myh11	Isoform 1 of Myosin-11	1.65443	0.0203583
Pdlim4	PDZ and LIM domain protein 4	1.64776	0.00251695
Ahnak2	similar to KIAA2019 protein	1.64631	0.00102036
Vim	Vimentin	1.63714	0.0310047
Jph2	Junctophilin-2	1.63103	0.0213822
Jph2	Junctophilin-2	1.63103	0.0213822
Jph2	Junctophilin-2	1.62695	0.0310221
Jph2	Junctophilin-2	1.62695	0.0310221
Ptpn14	Tyrosine-protein phosphatase non-receptor type 14	1.6263	0.0155522
Ahnak2	similar to KIAA2019 protein	1.62574	0.00584411
Vim	Vimentin	1.62132	0.000894653
Pdlim4	PDZ and LIM domain protein 4	1.61745	0.0153524
Cct2	T-complex protein 1 subunit beta	1.61672	0.0204189
Slc33a1	Acetyl-coenzyme A transporter 1	1.61634	0.00677054
Taok3	Serine/threonine-protein kinase TAO3	1.6148	0.0168334
Pdzrn3	Isoform 1 of PDZ domain-containing RING finger protein 3	1.61244	0.017609
Akap2;Palm2-Akap2;Palm2	A kinase (PRKA) anchor protein 2	1.60982	0.0198527
Ppp1r12b	Protein phosphatase 1, regulatory (Inhibitor) subunit 12B	1.60576	0.0291215
AW555464	Isoform 1 of Protein KIAA0284 (CEP170B)	1.60388	0.0229271
Cttnbp2nl	CTTNBP2 N-terminal-like protein	1.59694	0.041186
Tns1	Tensin 1	1.59524	0.0479021
Ahnak	AHNAK nucleoprotein isoform 1	1.59112	0.0284699
2900073G15Rik	Myosin light chain, regulatory B-like (MYL12A)	1.58691	0.0177188
Ablim1	Actin-binding LIM domain protein 1	1.58461	0.0100121
AI848100	Membrane protein CH1 (SUCO)	1.575	0.00735031
Ptpn14	Tyrosine-protein phosphatase non-receptor type 14	1.57463	0.00766927
Flna	Isoform 1 of Filamin-A	1.5746	0.039771
Mast4	Isoform 1 of Microtubule-associated serine/threonine-protein kinase 4	1.57349	0.0486579
Ahnak2	similar to KIAA2019 protein	1.57305	0.00969124
Pkp2	Plakophilin 2	1.56813	0.0173769
Sorbs1	Isoform 5 of Sorbin and SH3 domain-containing protein 1	1.56743	0.0322009
Myh9	Myosin-9	1.5654	0.0124989
Rtn4	Isoform 1 of Reticulon-4	1.56162	0.00979831
Ppp1r13l	RelA-associated inhibitor	1.56065	0.0146747
Pbxip1	Pre-B-cell leukemia transcription factor-interacting protein 1	1.54988	0.0140879
Pdlim7	Isoform 1 of PDZ and LIM domain protein 7	1.54933	0.0142575
Ptpn14	Tyrosine-protein phosphatase non-receptor type 14	1.54924	0.0388239
Pkp2	Plakophilin 2	1.54898	0.01091
Tnks1bp1	182 kDa tankyrase-1-binding protein	1.54881	0.043545
Sh3pxd2a	Isoform 1 of SH3 and PX domain-containing protein 2A	1.54585	0.00744036
Sh3pxd2a	Isoform 1 of SH3 and PX domain-containing protein 2A	1.54585	0.00744036
Ahnak2	Putative uncharacterized protein	1.54461	0.023073
Gng12	Guanine nucleotide-binding protein G(I)/G(S)/G(O) subunit gamma-12	1.53705	0.00140239
Kif1a	Kinesin-like protein KIF1A	1.53492	0.032009
Kif1a	Kinesin-like protein KIF1A	1.53492	0.032009
Tln1	Talin-1	1.52962	0.0178103
Tgfb1i1	Isoform 2 of Transforming growth factor beta-1-induced transcript 1 protein	1.52462	0.0432629
Gli2	GLI-Kruppel family member GLI2	1.52142	0.0438664
Palld	Isoform 4 of Palladin	1.5179	0.000198072
Plcd1	Phospholipase C, delta 1, isoform CRA_a	1.51648	0.0464397
Ptpn14	Tyrosine-protein phosphatase non-receptor type 14	1.51564	0.00391838
Eif4g3	Isoform 4 of Eukaryotic translation initiation factor 4 gamma 3	1.50801	0.0370843
Palld	Isoform 4 of Palladin	1.50718	0.00430517
Ablim1	Actin-binding LIM domain protein 1	1.50372	0.00567258
Gng12	Guanine nucleotide-binding protein G(I)/G(S)/G(O) subunit gamma-12	1.50295	0.0175941
Zfp36l1	Butyrate response factor 1	1.50175	0.0119515

## Sheet: downregulated
Supplementary File 2 - Table S2B 1.5-fold cutoff - downregulated
Peptides above the bold line scored as hits using the 2-fold cutoff filter.
Gene symbol	Protein description	Fold change (4-OHT/vehicle)	p (<0.05)
Lmnb1	Lamin-B1	-2.218	0.001437
Lmnb1	Lamin-B1	-2.131	0.002002
Msh6	mutS homolog 6	-2.118	0.017562
Npm1	Nucleophosmin	-2.019	0.033855
Mef2c	Isoform 3 of Myocyte-specific enhancer factor 2C	-1.98197	0.0173495
Rb1	Retinoblastoma-associated protein	-1.9209	0.0437728
Rb1	Retinoblastoma-associated protein	-1.9209	0.0437728
Ncaph	Condensin complex subunit 2	-1.90344	0.0356734
Mki67	Ki-67 protein	-1.89408	0.0237625
Mki67	Ki-67 protein	-1.89408	0.0237625
Dnmt1	Cytosine-specific methyltransferase	-1.8649	0.00840807
Aptx	Isoform 1 of Aprataxin	-1.8451	0.0117879
2210016L2Rik	Uncharacterized protein C12orf43 homolog	-1.83546	0.0433233
Lig1	DNA ligase I	-1.81262	0.0130036
Rcc2	Protein RCC2	-1.81257	0.0398515
Kctd12	BTB/POZ domain-containing protein KCTD12	-1.81102	0.0018432
Lig1	DNA ligase I	-1.79925	0.0205905
Mcm3	DNA replication licensing factor MCM3	-1.79164	0.0275984
Dpysl2	Dihydropyrimidinase-related protein 2	-1.7799	0.00590395
Mcm6	DNA replication licensing factor MCM6	-1.77741	0.0135384
Sfrs2ip	splicing factor, arginine/serine-rich 2, interacting protein	-1.77137	0.0469974
2610301G19Rik	Protein KIAA1967 homolog (CCAR2)	-1.73259	0.0449379
Hirip3	HIRA-interacting protein 3	-1.727	0.00973908
Slc9a3r1	Isoform 1 of Na(+)/H(+) exchange regulatory cofactor NHE-RF1	-1.72686	0.00588029
Tns3	Isoform 1 of Tensin-3	-1.72676	0.0026984
Timeless	Isoform 1 of Protein timeless homolog	-1.72574	0.0238562
Mki67	Ki-67 protein	-1.72261	0.00596279
Lig1	DNA ligase I	-1.7178	0.0459012
5730590G19Rik	Uncharacterized protein C15orf42 homolog (TICRR)	-1.71484	0.032145
Acin1	apoptotic chromatin condensation inducer 1 isoform 2	-1.70138	0.0276712
Zfp768	Zinc finger protein 768	-1.70002	0.0442417
Zfp768	Zinc finger protein 768	-1.70002	0.0442417
Cenpc1	Centromere protein C 1	-1.69767	0.0157797
Tuba1b	Tubulin alpha-1B chain	-1.69703	0.0300898
Igfbp5	Insulin-like growth factor-binding protein 5	-1.68957	0.0108426
Kif20a	Kinesin-like protein KIF20A	-1.68364	0.0177791
Kif20a	Kinesin-like protein KIF20A	-1.68364	0.0177791
Arid3a	AT-rich interactive domain-containing protein 3A	-1.68305	0.0416917
Auts2	autism susceptibility candidate 2	-1.67706	0.00591022
Wdr90	similar to mKIAA1924 protein isoform 1	-1.66969	0.0174695
Wdr90	similar to mKIAA1924 protein isoform 1	-1.66969	0.0174695
Sap30l	Histone deacetylase complex subunit SAP30L	-1.66896	0.00922859
Adnp	activity-dependent neuroprotective protein	-1.66689	0.0191101
Bcl11a	Isoform 8 of B-cell lymphoma/leukemia 11A	-1.64433	0.0185678
Bcl11a	Isoform 8 of B-cell lymphoma/leukemia 11A	-1.64433	0.0185678
Eif4enif1	Eukaryotic translation initiation factor 4E nuclear import factor 1, isoform CRA_a	-1.63296	0.0461658
Fli1	Friend leukemia integration 1 transcription factor	-1.6162	0.0407185
Mki67	Ki-67 protein	-1.601	0.0169309
Ikzf1	Isoform VI of DNA-binding protein Ikaros	-1.59671	0.0436184
Trp53bp1	Transformation related protein 53 binding protein 1	-1.5954	0.00285828
Chd3	chromodomain helicase DNA binding protein 3	-1.5931	0.022759
Igfbp5	Insulin-like growth factor-binding protein 5	-1.5926	0.0350439
Rbl1	Isoform Long of Retinoblastoma-like protein 1	-1.59027	0.0382756
Dsn1	Kinetochore-associated protein DSN1 homolog	-1.58733	0.045176
Ccdc102a	Coiled-coil domain-containing protein 102A	-1.58492	0.0139784
Igfbp5	Insulin-like growth factor-binding protein 5	-1.58486	0.00962656
Tcof1	Treacle protein	-1.58139	0.0192746
Cops3	COP9 signalosome complex subunit 3	-1.57031	0.0474562
Dync1li1	Cytoplasmic dynein 1 light intermediate chain 1	-1.57014	0.00939408
Chaf1a	Chromatin assembly factor 1 subunit A	-1.56719	0.0262885
Aptx	Isoform 1 of Aprataxin	-1.56533	0.0026455
Mtap4	Isoform 1 of Microtubule-associated protein 4	-1.56429	0.0123109
Auts2	autism susceptibility candidate 2	-1.55714	0.00647292
Tcof1	Treacle protein	-1.55648	0.0465189
Zfp768	Zinc finger protein 768	-1.55456	0.0460095
Zfp768	Zinc finger protein 768	-1.55456	0.0460095
Trps1	Zinc finger transcription factor Trps1	-1.55393	0.04468
Incenp	Isoform 1 of Inner centromere protein	-1.55337	0.0247011
Bcl11a	Isoform 8 of B-cell lymphoma/leukemia 11A	-1.54949	0.0355907
Bcl11a	Isoform 8 of B-cell lymphoma/leukemia 11A	-1.54949	0.0355907
Gli3	Zinc finger protein GLI3	-1.54751	0.0170828
Nfib	Isoform 3 of Nuclear factor 1 B-type	-1.53741	0.00987327
Nfib	Isoform 3 of Nuclear factor 1 B-type	-1.53741	0.00987327
Hirip3	HIRA-interacting protein 3	-1.5338	0.0158772
Anapc1	Anaphase-promoting complex subunit 1	-1.53075	0.0130552
Trps1	Zinc finger transcription factor Trps1	-1.5201	0.0426123
Vrk3	Serine/threonine-protein kinase VRK3	-1.51763	0.00126807
Auts2	autism susceptibility candidate 2	-1.51703	0.00466811
Tle3	transducin-like enhancer protein 3 isoform 2	-1.51362	0.0024749
Hirip3	HIRA-interacting protein 3	-1.51314	0.043105
Hirip3	HIRA-interacting protein 3	-1.51314	0.043105
Hirip3	HIRA-interacting protein 3	-1.51314	0.043105
Bat1a	Spliceosome RNA helicase Bat1	-1.51044	0.0174817
Acin1	apoptotic chromatin condensation inducer 1 isoform 2	-1.50733	0.0439081
Ncapg	non-SMC condensin I complex, subunit G	-1.50603	0.0240324
Nolc1	nucleolar and coiled-body phosphoprotein 1 isoform D	-1.50111	0.0491206
Mtap4	Isoform 1 of Microtubule-associated protein 4	-1.501	0.000123449
